# Supplementary material for: SiSTL2 Is Required for Cell Cycle, Leaf Organ Development, Chloroplast Biogenesis, and Has Effects on C4 Photosynthesis in Setaria italica (L.) P. Beauv
Source: Front Plant Sci. 2018 Jul 30;9:1103. doi: 10.3389/fpls.2018.01103 (PMC6077218; doi:10.3389/fpls.2018.01103)
Supplement: TABLE S6 [file Table_6.XLS]

## Sheet: Sheet1
Supplementary Table S6. Genes that were differentially expressed in siago1b compared with the wild-type.
GeneName (V 2.2)	baseMean	baseMeanA(Yugu1)	baseMeanB(sistl2)	foldChange(B/A)	log2FoldChange(B/A)	pval	padj
Seita.1G001200	63.4123	31.7588	95.0657	2.08995	1.003	0.00627129	0.00340083
Seita.1G001300	68.3267	82.386	54.2674	0.459973	-1.06598	0.0033928	0.00871357
Seita.1G001900	34.1095	42.0475	26.1716	0.434775	-1.11484	0.00901678	0.00606181
Seita.1G003200	245.416	301.573	189.259	0.43819	-1.15672	0.00156658	0.00970876
Seita.1G004500	62.9146	29.6764	96.1528	2.26216	1.12064	0.00467682	0.00223608
Seita.1G005400	3.32263	4.23629	2.40896	0.398743	-1.07286	0.00371407	0.00699549
Seita.1G007200	171.876	225.665	118.087	0.36538	-1.41673	0.00470979	0.0094744
Seita.1G007700	10.468	14.5009	6.43512	0.310181	-1.56303	0.00536227	0.00918331
Seita.1G007900	68.1098	98.3389	37.8808	0.269026	-1.82942	0.000970685	0.00201574
Seita.1G008000	3.45264	4.5199	2.38538	0.371082	-1.11272	0.00893557	0.000514809
Seita.1G012900	76.3906	33.2022	119.579	2.51451	1.27848	0.000683322	0.00172261
Seita.1G013100	1.31348	1.97186	0.655095	0.237754	-1.53331	0.00876368	0.00564983
Seita.1G013200	0.771174	0.105987	1.43636	9.17908	2.49001	0.000177795	0.00907028
Seita.1G013300	185.099	221.075	149.123	0.470981	-1.0521	0.00394152	0.00611572
Seita.1G015100	42.6223	58.651	26.5935	0.316683	-1.58687	0.00453647	0.0082615
Seita.1G016500	1501.36	1933.85	1068.87	0.3859	-1.35706	0.00603707	0.00193007
Seita.1G017800	0.10235	0.0103225	0.194378	9.56152	1.22457	0.00694993	0.00253021
Seita.1G019100	41.5301	20.1504	62.9099	2.17976	1.0643	0.00948248	0.00717131
Seita.1G021500	3.85868	5.30691	2.41045	0.318342	-1.42025	0.00374965	0.00730742
Seita.1G022500	13.2106	16.2218	10.1994	0.439541	-1.04391	0.0039536	0.00290018
Seita.1G023000	32.2593	38.7189	25.7998	0.465451	-1.01349	0.00859528	0.00730602
Seita.1G024100	28.8665	35.6552	22.0777	0.432472	-1.13258	0.00284294	0.00330367
Seita.1G026900	0.517171	0.803955	0.230387	0.209683	-1.54232	0.00515022	0.00286558
Seita.1G030500	1.38817	1.97316	0.803184	0.287623	-1.40453	0.00318534	0.00704161
Seita.1G030600	6.61912	2.54424	10.694	2.93414	1.41816	0.00565573	0.00175765
Seita.1G032300	13.8828	19.0107	8.75483	0.322049	-1.48289	0.00203325	0.00913643
Seita.1G036700	2.76495	5.0871	0.442801	0.0640583	-3.26465	3.83026e-05	0.00883091
Seita.1G041700	9.00421	14.5627	3.44572	0.165714	-2.39789	0.00167785	0.00546563
Seita.1G042700	10.7741	4.60374	16.9445	2.56954	1.21515	0.00638886	0.00818199
Seita.1G045800	4.64304	5.79297	3.49312	0.421727	-1.08175	0.00458349	0.00795125
Seita.1G047100	2.24733	0.786613	3.70805	3.28898	1.50006	0.00426366	0.0033677
Seita.1G052200	3.57597	1.21317	5.93876	3.4165	1.61967	0.00694817	0.000562914
Seita.1G052600	5.65008	2.2297	9.07046	2.83923	1.29313	0.00226323	0.0032641
Seita.1G053900	316.406	405.564	227.249	0.391241	-1.31902	0.00898582	0.00809571
Seita.1G055300	9.21307	4.43245	13.9937	2.20433	1.02516	0.00917176	0.0033122
Seita.1G055700	0.0318336	0	0.0636672	26.2942	1.60782	0.00364568	0.00768581
Seita.1G056300	6.98602	9.84568	4.12636	0.293575	-1.55619	0.00324703	0.00987882
Seita.1G057300	66.3329	82.999	49.6668	0.417909	-1.19295	0.00665918	0.00067489
Seita.1G060000	55.3817	70.8181	39.9452	0.393886	-1.2902	0.00927462	0.000710128
Seita.1G063700	2.97521	0.964545	4.98588	3.60305	1.54939	0.00480471	0.00555461
Seita.1G063800	9.44477	4.39155	14.498	2.30501	1.05781	0.00333173	0.00629749
Seita.1G064700	1.06714	1.78471	0.349562	0.141894	-2.19748	0.00592971	0.00317984
Seita.1G064800	14.0983	6.08123	22.1153	2.53896	1.23999	0.00878451	0.00270689
Seita.1G065800	37.7367	46.2495	29.2239	0.441315	-1.10542	0.00920722	0.0046931
Seita.1G067400	4.5179	5.56262	3.47318	0.43655	-1.0459	0.00916574	0.00578921
Seita.1G070800	1.07472	0.240426	1.90902	5.47796	1.8908	0.00114533	0.0038188
Seita.1G071700	1.34097	1.8136	0.868347	0.338219	-1.16635	0.000931194	0.00234938
Seita.1G073000	7.81471	10.663	4.96641	0.325827	-1.45066	0.00874719	0.000898551
Seita.1G074700	2.75374	0.99633	4.51114	3.15841	1.39318	0.00920116	0.00949019
Seita.1G075000	0.0948369	0.0474688	0.142205	2.12479	1.06459	0.00627872	0.00148834
Seita.1G076000	0.471414	0.141019	0.801809	3.94203	1.42502	0.00197086	0.000234403
Seita.1G076900	2.04944	0.656664	3.44222	3.65272	1.54833	0.000359113	0.00538727
Seita.1G077200	9.59047	3.71685	15.4641	2.90456	1.43938	0.00427194	0.000242534
Seita.1G078200	0.851968	0.198867	1.50507	5.13933	1.48764	0.0059304	0.000175477
Seita.1G079000	54.2593	72.7002	35.8185	0.34411	-1.46607	0.00454513	0.00785431
Seita.1G080200	3.63594	1.41572	5.85615	2.88634	1.26534	0.00666266	0.00436624
Seita.1G080900	5.74106	8.31297	3.16914	0.267303	-1.66592	0.00468375	0.00215529
Seita.1G081300	6.23128	2.79652	9.66603	2.4132	1.10733	0.00807853	0.0014553
Seita.1G086900	4.99479	7.3303	2.65928	0.254169	-1.7619	0.00456076	0.00603697
Seita.1G089500	48.9911	61.1844	36.7977	0.420166	-1.15186	0.00366769	0.00551212
Seita.1G093000	1.81848	0.639105	2.99785	3.27247	1.47721	0.00184779	0.00263035
Seita.1G093200	32.3598	46.4815	18.2381	0.274088	-1.78297	0.00707564	0.00993819
Seita.1G094400	0.250029	0.021504	0.478554	11.1551	1.50788	0.00426518	0.00204303
Seita.1G095100	3.28268	1.19945	5.36592	3.12148	1.41315	0.00525692	0.00212873
Seita.1G097800	24.1148	29.2063	19.0234	0.454814	-1.09087	0.00808913	0.00266695
Seita.1G099900	0.298878	0.079907	0.517848	4.45106	1.40271	0.00952765	0.00741436
Seita.1G103200	250.99	318.991	182.99	0.400538	-1.28945	0.000319685	0.00891504
Seita.1G103800	26.7477	33.9939	19.5014	0.400832	-1.21075	0.00295835	0.00125354
Seita.1G106200	13.7931	19.702	7.88425	0.280004	-1.66419	8.2953e-05	0.0076141
Seita.1G107100	4.46776	1.86738	7.06815	2.642	1.16425	0.00848537	0.00349709
Seita.1G107400	163.908	195.254	132.562	0.474066	-1.03268	0.00495869	0.00236896
Seita.1G109900	26.8546	36.6148	17.0944	0.326497	-1.46169	0.00233061	0.00466937
Seita.1G111500	12.3597	15.2502	9.46926	0.433968	-1.07658	0.00947085	0.00752592
Seita.1G116400	14.1754	20.2772	8.07365	0.278361	-1.70966	0.00631213	0.00859805
Seita.1G116600	41.9599	58.0872	25.8326	0.31057	-1.62875	0.0051667	0.0024422
Seita.1G116700	21.9528	30.8962	13.0093	0.294196	-1.66337	0.00570431	0.00466876
Seita.1G118300	139.629	168.637	110.62	0.458067	-1.07132	0.00701321	0.00524451
Seita.1G118600	0.749982	1.21159	0.288374	0.170134	-2.04387	0.00211842	0.00218305
Seita.1G123100	1.27234	1.79217	0.752515	0.298094	-1.28431	0.00762016	0.000383585
Seita.1G123400	0.546493	0.847717	0.245269	0.21223	-1.50724	0.00469084	0.00206583
Seita.1G123500	0.240415	0.401883	0.0789473	0.155472	-1.36964	0.00747895	0.00570055
Seita.1G124300	3.09068	1.19906	4.98229	2.89989	1.32069	0.00964428	0.00251848
Seita.1G125000	2.33757	3.37457	1.30057	0.271398	-1.54855	0.0044711	0.00395606
Seita.1G125900	67.206	85.4382	48.9738	0.400321	-1.2533	0.00244971	0.00397552
Seita.1G126100	118.601	162.572	74.6302	0.32073	-1.54041	0.00193013	0.00757094
Seita.1G127200	146.358	175.614	117.101	0.465609	-1.05937	0.00369101	0.00128762
Seita.1G127900	5.61576	8.41097	2.82055	0.23498	-1.8727	0.00755703	0.00987728
Seita.1G128500	0.86727	0.15945	1.57509	6.82415	2.29196	0.00649794	0.000630202
Seita.1G130400	0.0611735	0	0.122347	19.123	1.04151	0.00775599	0.00179986
Seita.1G133500	5.53171	7.23458	3.82883	0.370278	-1.25791	0.00797736	0.00431501
Seita.1G134700	0.341894	0.541243	0.142544	0.200719	-1.20288	0.00798046	0.00230461
Seita.1G135700	30.6844	39.6522	21.7166	0.382669	-1.27832	0.00442823	0.000901511
Seita.1G136500	30.9434	41.6173	20.2694	0.340246	-1.46228	0.00796616	0.00143599
Seita.1G136600	6.51744	2.53498	10.4999	2.89098	1.34249	0.00223365	0.00337409
Seita.1G138700	0.0348072	0	0.0696144	19.123	1.04151	0.00514287	0.00910099
Seita.1G139000	17.2552	1.77808	32.7324	12.8307	3.51694	0.00461575	0.00167729
Seita.1G139800	0.127742	0	0.255484	19.123	1.04151	0.000865263	0.00411424
Seita.1G140000	21.1435	26.1798	16.1071	0.430051	-1.0827	0.00110732	0.00597578
Seita.1G144700	3.30075	4.14272	2.45879	0.41597	-1.02508	0.00896738	0.00621415
Seita.1G145200	10.7417	4.0838	17.3996	2.97401	1.4187	0.00725711	0.00599583
Seita.1G148000	5.97668	7.84121	4.11214	0.367323	-1.2285	0.00541754	0.00228128
Seita.1G150700	0.444913	0.7851	0.104726	0.107953	-1.86275	0.00103891	0.00263916
Seita.1G151600	0.214892	0.376771	0.0530122	0.113827	-1.78351	0.00819693	0.000742952
Seita.1G151900	0.0658186	0.00726528	0.124372	8.76473	1.06022	0.00389062	0.00666623
Seita.1G152300	3.70806	1.48367	5.93246	2.78877	1.09122	0.00633196	0.00862935
Seita.1G155600	0.293793	0	0.587585	31.0749	1.90805	0.00338983	0.00690409
Seita.1G158400	3.30834	1.52293	5.09376	2.33529	1.06531	0.0033758	0.00259112
Seita.1G162400	0.558779	0.869485	0.248073	0.207859	-1.58575	0.00281812	0.00166954
Seita.1G164600	0.841176	1.25514	0.427213	0.250156	-1.24336	0.00656147	0.00787153
Seita.1G165400	0.0742466	0.0377403	0.110753	2.07166	1.03485	0.00183313	0.0071977
Seita.1G165800	51.821	61.9039	41.7381	0.470919	-1.00758	0.00461701	0.00214532
Seita.1G166500	0.0609873	0.030526	0.0914487	2.12479	1.06459	0.0053993	0.00495394
Seita.1G168000	31.7807	42.865	20.6964	0.337383	-1.45691	0.00767353	0.00988606
Seita.1G170200	2.08239	2.74148	1.4233	0.366623	-1.05011	0.00180864	0.00604886
Seita.1G170500	1.88217	0.835583	2.92875	2.44708	1.12431	0.00779429	0.00695946
Seita.1G173200	7.82606	10.5173	5.13482	0.34179	-1.35224	0.0082651	0.000123109
Seita.1G178900	12.8157	16.8559	8.77558	0.364429	-1.26209	0.00876713	0.00436058
Seita.1G180600	6.14211	8.05291	4.2313	0.368501	-1.1856	0.000674948	0.000399512
Seita.1G180900	1.30308	1.74671	0.859441	0.349637	-1.03112	0.00449826	0.00162888
Seita.1G184300	13.769	3.8426	23.6954	4.30004	1.88664	0.00711283	0.00153021
Seita.1G184500	527.49	654.786	400.194	0.426737	-1.20104	0.000997495	0.00553282
Seita.1G192100	148.95	183.953	113.946	0.432514	-1.16953	0.00605416	0.00847998
Seita.1G192800	0.193497	0.0244374	0.362557	9.22002	1.61678	0.00947236	0.00554476
Seita.1G193000	0.390089	0.139544	0.640633	3.18718	1.01585	0.000801761	0.00734238
Seita.1G193600	1.51349	2.24434	0.782632	0.245947	-1.66683	0.00377318	0.00446511
Seita.1G194100	216.212	280.098	152.326	0.379728	-1.35848	0.00649177	0.0097193
Seita.1G197200	5.2896	2.23449	8.3447	2.60702	1.20042	0.00614227	0.00674322
Seita.1G202200	1.14559	1.60562	0.685564	0.302929	-1.26863	0.00020086	0.00378953
Seita.1G203000	131.441	178.742	84.1405	0.328747	-1.5431	0.00782976	0.00445726
Seita.1G205400	4.28644	1.82544	6.74745	2.58027	1.14249	0.00692266	0.00194197
Seita.1G206500	121.006	149.82	92.1928	0.429667	-1.18217	0.00293071	0.00865969
Seita.1G207000	16.7688	25.5932	7.94439	0.217031	-2.06805	0.00632848	0.00330572
Seita.1G207800	0.902143	1.25876	0.545525	0.311352	-1.08734	0.00417565	0.00230695
Seita.1G207900	1.38389	0.460996	2.30678	3.46604	1.11225	0.0058382	0.00782042
Seita.1G208100	4.22584	6.08422	2.36747	0.273236	-1.59691	0.00955542	0.0098581
Seita.1G208500	64.8567	86.1585	43.5549	0.353108	-1.4191	0.00263682	0.00775528
Seita.1G210300	34.0974	15.1257	53.0691	2.44957	1.19669	0.000506456	0.00457111
Seita.1G210500	8.60145	12.1889	5.01399	0.28776	-1.63351	0.00578486	0.00633558
Seita.1G210800	243.188	310.185	176.191	0.396639	-1.28514	0.00281158	0.00688057
Seita.1G211800	8.47489	11.1932	5.75658	0.360315	-1.24903	0.00899926	0.00689481
Seita.1G214300	2.71508	3.44248	1.98768	0.405485	-1.00854	0.00868035	0.00435408
Seita.1G214400	3.95472	1.55399	6.35546	2.85383	1.24825	0.0082192	0.00805976
Seita.1G214700	5.21733	2.07615	8.35851	2.80984	1.2671	0.00851337	0.00635257
Seita.1G214800	1.35104	0.567139	2.13494	2.62706	1.06735	0.00321559	0.00809657
Seita.1G215500	0.626757	0.250684	1.00283	2.78877	1.0139	0.000339147	0.00586091
Seita.1G216200	16.7538	21.8172	11.6903	0.37442	-1.30471	0.00915392	0.00064795
Seita.1G217200	456.84	570.072	343.608	0.420842	-1.22334	0.00755613	0.00255619
Seita.1G217800	0.555109	0.127204	0.983013	5.31194	1.75799	0.00134715	0.00395226
Seita.1G218300	534.906	634.984	434.827	0.478115	-1.04308	0.00919661	0.00367757
Seita.1G218500	2.76999	3.78184	1.75814	0.327496	-1.26197	0.00187922	0.00430817
Seita.1G218600	5.91825	7.67861	4.15789	0.380071	-1.11807	0.00656391	0.00646506
Seita.1G219200	13.3284	22.9348	3.72201	0.113654	-2.94779	0.0060605	0.00271083
Seita.1G221800	157.313	55.1382	259.487	3.28565	1.67483	0.000201896	0.00929369
Seita.1G223200	0.0875973	0.00813254	0.167062	10.3583	1.37286	0.00937936	0.00975034
Seita.1G224800	5.03145	1.81138	8.25152	3.17827	1.43448	0.000617494	0.00478833
Seita.1G226800	22.7004	28.3634	17.0373	0.419796	-1.12817	0.00639612	0.00351601
Seita.1G227000	39.4848	50.5808	28.3888	0.392042	-1.26613	0.0020144	0.00354946
Seita.1G227300	0.849769	1.1781	0.521439	0.312973	-1.26705	0.00879969	0.007285
Seita.1G229000	25.169	31.975	18.363	0.401416	-1.18465	0.0087989	0.00317251
Seita.1G229100	115.156	139.849	90.4639	0.451701	-1.09575	0.0039393	0.002175
Seita.1G229200	1.3511	0.493626	2.20858	3.11556	1.16957	0.00893671	0.00493325
Seita.1G230100	61.3838	80.7553	42.0122	0.363284	-1.4096	0.0028765	0.00605999
Seita.1G232500	4.70809	7.00588	2.41029	0.24078	-1.87605	0.0025211	0.00862598
Seita.1G233400	2.67489	0.954802	4.39497	3.21191	1.47558	0.00991491	0.00355356
Seita.1G235300	92.4284	34.8187	150.038	3.00847	1.53419	0.00470831	0.00917943
Seita.1G235700	3.18379	1.47415	4.89343	2.31773	1.02605	0.00383817	0.00141467
Seita.1G237200	3.80918	4.92858	2.68977	0.383532	-1.07522	0.00304955	0.00822452
Seita.1G237300	0.275636	0.484869	0.0664024	0.113827	-1.72016	0.00221896	0.00115039
Seita.1G237400	0.32511	0.095602	0.554618	4.00549	1.3189	0.00660113	0.00448005
Seita.1G237500	0.139928	0.0138729	0.265983	11.5535	1.92227	0.000202121	0.00221498
Seita.1G237600	18.4581	5.52742	31.3887	3.96384	1.88307	0.00978396	0.00415754
Seita.1G239200	1.79419	0.493626	3.09475	4.35173	1.65719	0.00536141	0.00599097
Seita.1G240000	0.085846	0.00444097	0.167251	18.3263	2.36672	0.00532589	0.000702725
Seita.1G240200	164.416	198.243	130.589	0.459941	-1.08892	0.00546691	0.00928313
Seita.1G240400	1.89686	2.47356	1.32016	0.374763	-1.12886	0.00250241	0.00704567
Seita.1G240500	2.64995	3.51484	1.78507	0.356319	-1.22506	0.00544814	0.00978468
Seita.1G240600	15.6078	23.9041	7.31151	0.213829	-2.0957	0.00984364	0.00063964
Seita.1G240900	1.52053	2.28899	0.752079	0.232398	-1.70656	0.00671836	0.00722221
Seita.1G241300	16.0398	21.7534	10.3262	0.331801	-1.46316	0.00611434	0.00654459
Seita.1G244100	4.00565	1.66399	6.34732	2.66255	1.18305	0.00950994	0.00079623
Seita.1G244500	4.19001	1.90157	6.47846	2.37866	1.01466	0.000540826	0.00103378
Seita.1G245500	17.992	22.0736	13.9104	0.440255	-1.08388	0.000756902	0.00870722
Seita.1G246900	3.32757	4.52755	2.1276	0.331456	-1.22153	0.00496719	0.00561828
Seita.1G248000	4.71042	2.18033	7.2405	2.31864	1.03645	0.00479621	0.00222381
Seita.1G248100	68.9489	90.6199	47.278	0.364341	-1.39618	0.00720694	0.00992244
Seita.1G248800	0.420643	0.627851	0.213435	0.252504	-1.14781	0.00961165	0.0013471
Seita.1G249300	127.245	154.94	99.5504	0.448687	-1.09608	0.00162841	0.000770203
Seita.1G249500	2.45938	3.32608	1.59267	0.337191	-1.22587	0.00271012	0.00770143
Seita.1G251400	0.926772	0.358554	1.49499	2.90595	1.09208	0.00125884	0.00169642
Seita.1G251600	8.22569	2.48838	13.963	3.91516	1.79654	0.00270829	0.000576376
Seita.1G253300	139.645	169.42	109.871	0.452826	-1.10203	0.00776306	0.00981628
Seita.1G254000	28.7219	35.064	22.3799	0.445859	-1.07198	0.00605407	0.00809031
Seita.1G255400	19.061	23.6607	14.4614	0.427143	-1.1037	0.00373307	0.00907098
Seita.1G255500	1.68364	0.664196	2.70309	2.83718	1.06534	0.00102475	0.00976782
Seita.1G256300	84.9175	101.629	68.206	0.46873	-1.01769	0.00733034	0.00875654
Seita.1G256400	16.1457	21.0485	11.243	0.373215	-1.31512	0.00520517	0.00170762
Seita.1G256800	16.5947	21.134	12.0554	0.398602	-1.21237	0.00440123	0.00369562
Seita.1G258700	1.60479	0.627368	2.58222	2.87105	1.18768	0.00759015	0.00287621
Seita.1G259500	10.1447	12.5556	7.73383	0.430931	-1.03657	0.00757804	0.00467148
Seita.1G259900	18.7691	28.2191	9.31902	0.231113	-1.93759	0.00683415	0.00850887
Seita.1G260600	43.2146	56.0101	30.419	0.379305	-1.32778	0.00110873	0.00726403
Seita.1G263400	64.4086	91.0168	37.8004	0.290031	-1.72785	0.000102212	0.000537888
Seita.1G266200	0.863235	1.18287	0.543599	0.327778	-1.08432	0.00911579	0.00234894
Seita.1G266300	5.2495	2.49014	8.00886	2.24563	1.02515	0.00302838	0.00231395
Seita.1G266400	5.78155	2.37354	9.18955	2.70283	1.29533	0.00501568	0.0082181
Seita.1G266900	0.714859	0.279108	1.15061	2.87492	1.15139	0.000264975	0.00711709
Seita.1G268200	19.0753	23.007	15.1436	0.459909	-1.00818	0.00943564	0.00352622
Seita.1G270600	0.564644	0.143905	0.985384	4.61001	1.06259	0.00335429	0.00194548
Seita.1G271500	18.8571	32.4057	5.30853	0.114518	-3.0032	0.00340197	0.00762271
Seita.1G273500	1.30374	1.78326	0.824227	0.327857	-1.15198	0.00782055	0.000466297
Seita.1G274600	79.3525	115.109	43.5959	0.264535	-1.84256	0.00273129	0.00253707
Seita.1G275300	1.58349	0.701346	2.46564	2.45437	1.06267	0.00353979	0.00942996
Seita.1G275500	0.796826	0.210323	1.38333	4.53559	1.53417	0.000158328	0.00986687
Seita.1G276300	4.1276	5.43434	2.82087	0.365679	-1.09649	0.00247257	0.00246614
Seita.1G280500	33.1427	42.0749	24.2104	0.402015	-1.2121	0.00773146	0.00904987
Seita.1G281800	0.678234	1.02631	0.330157	0.239038	-1.23018	0.00536662	0.00322303
Seita.1G282000	48.7648	66.5892	30.9404	0.324651	-1.51883	0.00873484	0.00330459
Seita.1G282400	0.442938	0.0961139	0.789763	5.64397	1.85303	0.00732973	0.00604887
Seita.1G283400	9.5974	4.03959	15.1552	2.61917	1.26076	0.00856098	0.000407599
Seita.1G283800	233.159	335.587	130.73	0.272008	-1.84089	0.00774133	0.00507126
Seita.1G284500	9.64217	11.9494	7.33494	0.428914	-1.10847	7.06563e-05	0.00349247
Seita.1G284600	6.18326	1.77832	10.5882	4.15437	1.89222	0.00550262	0.00374573
Seita.1G284800	15.2474	5.56837	24.9265	3.12516	1.56917	0.00824614	0.00892342
Seita.1G285900	18.4024	6.06713	30.7377	3.53657	1.72366	0.000371938	0.00740511
Seita.1G286500	8.87918	11.0673	6.69107	0.422654	-1.10033	0.00719308	0.0052941
Seita.1G287100	14.1217	6.59931	21.644	2.28991	1.07503	0.00248107	0.00984181
Seita.1G288500	8.87334	11.1471	6.59957	0.413629	-1.17152	0.00967866	0.00101804
Seita.1G288600	4.38016	5.59022	3.17009	0.397986	-1.0523	0.0073307	0.0039178
Seita.1G289000	37.8079	48.1171	27.4988	0.399288	-1.22088	0.00195487	0.00433008
Seita.1G290200	58.0254	81.5772	34.4736	0.295168	-1.68264	0.00561269	0.00229075
Seita.1G293900	8.89683	11.4077	6.38596	0.391808	-1.15881	0.00637975	0.00438107
Seita.1G294100	6.05161	8.12786	3.97537	0.342556	-1.33416	0.00743129	0.00186601
Seita.1G295700	7.75575	10.1998	5.3117	0.364656	-1.24882	0.00535381	0.00567251
Seita.1G296200	743.933	932.572	555.293	0.415736	-1.24773	0.00916175	0.00783974
Seita.1G296300	2.41078	3.54776	1.2738	0.25866	-1.34389	0.00493858	0.00954693
Seita.1G297600	34.2787	42.5701	25.9873	0.426705	-1.09406	0.00218517	0.00102167
Seita.1G298300	47.9094	57.7749	38.0439	0.459899	-1.04582	0.00617673	0.00175938
Seita.1G299400	123.009	146.955	99.0635	0.47069	-1.04924	0.00938086	0.00447282
Seita.1G300600	7.18229	9.11987	5.2447	0.402332	-1.13767	0.000660354	0.00689954
Seita.1G302400	8.68019	2.89239	14.468	3.49044	1.62309	0.00968507	0.00687045
Seita.1G303900	4.05012	1.68577	6.41447	2.65597	1.18213	0.0036153	0.00354252
Seita.1G305900	62.3149	78.5264	46.1035	0.40999	-1.23006	0.00215828	0.00729935
Seita.1G308600	264.074	345.586	182.562	0.368871	-1.39567	0.00653618	0.00725841
Seita.1G308800	15.1372	18.5653	11.7092	0.44074	-1.06287	0.00589013	0.00519735
Seita.1G308900	61.5519	79.1789	43.925	0.387393	-1.31453	0.00573348	0.0045288
Seita.1G312200	3.43526	1.38906	5.48146	2.75463	1.29292	0.00397819	0.00247494
Seita.1G314100	6.90422	8.78662	5.02182	0.399321	-1.21891	0.00996348	0.00747886
Seita.1G314300	0.225019	0.0255275	0.42451	10.4579	1.90021	5.07297e-05	0.0035665
Seita.1G314900	2.63176	0.868885	4.39463	3.5248	1.49344	0.00549515	0.00643203
Seita.1G316400	18.4852	8.47788	28.4925	2.34647	1.13996	0.00888003	0.0044878
Seita.1G317100	8.43898	3.62247	13.2555	2.55475	1.25358	0.00969124	0.00407214
Seita.1G317600	10.2297	13.4619	6.9976	0.363907	-1.25938	0.00437719	0.00613634
Seita.1G317800	630.377	789.311	471.443	0.417038	-1.23138	0.00224234	0.00591003
Seita.1G318200	68.1256	84.9353	51.3158	0.421885	-1.19708	0.00663044	0.00425084
Seita.1G318400	904.83	1098.47	711.19	0.452036	-1.12906	0.00346418	0.00407349
Seita.1G319300	0.833462	0.279685	1.38724	3.44941	1.30011	0.00295873	0.00635644
Seita.1G321000	16.3636	20.1736	12.5536	0.434919	-1.07203	0.00266738	0.00388441
Seita.1G321300	0.126785	0.0644459	0.189124	2.09159	1.03485	0.00665086	0.00233019
Seita.1G321900	935.363	1209.51	661.217	0.381692	-1.36896	0.00275353	0.000939783
Seita.1G322800	169.36	208.193	130.527	0.437787	-1.1453	0.00883723	0.0010178
Seita.1G323500	35.5353	45.9739	25.0967	0.381216	-1.33241	0.00578586	0.00692693
Seita.1G324800	43.1704	60.5342	25.8066	0.297834	-1.65303	0.00867626	0.00804495
Seita.1G325800	13.1584	5.31493	21.0019	2.75857	1.33586	0.00733049	0.00683084
Seita.1G326100	19.327	8.87001	29.7839	2.34439	1.11734	0.00728835	0.0045495
Seita.1G326600	26.6166	0.132295	53.1009	264.802	7.33994	0.00730665	0.000565827
Seita.1G327100	5.76243	9.086	2.43887	0.189167	-2.0675	0.00720042	0.00280154
Seita.1G327800	47.5948	57.0367	38.1528	0.467203	-1.01874	0.00169849	0.00537609
Seita.1G328700	4.74551	2.08971	7.40131	2.47265	1.10023	0.000447722	0.00149331
Seita.1G329800	0.722368	0.279127	1.16561	2.9116	1.15055	0.00397242	0.00650744
Seita.1G330600	107.499	142.444	72.5535	0.355704	-1.43042	0.00227617	0.000733908
Seita.1G331300	95.1864	123.782	66.5908	0.37565	-1.36745	0.00387316	0.00364985
Seita.1G332100	5.0271	6.71234	3.34186	0.34901	-1.27878	0.00337149	0.00783784
Seita.1G332900	6.35013	8.23929	4.46097	0.379053	-1.19806	0.00914196	0.00133301
Seita.1G333200	597.346	702.586	492.106	0.489039	-1.00807	0.00895819	0.00742156
Seita.1G333600	16.4853	22.0466	10.9239	0.346664	-1.35483	0.0081953	0.00517855
Seita.1G334600	1.19748	0.47443	1.92052	2.82543	1.29715	0.00681267	0.00284547
Seita.1G336500	19.8992	24.9225	14.8759	0.417284	-1.11781	0.00391152	0.00278278
Seita.1G336800	7.48431	11.1626	3.80603	0.238793	-1.86516	0.00235269	0.00637462
Seita.1G337300	13.2247	18.8251	7.62439	0.2834	-1.64499	0.0028844	0.00512357
Seita.1G338700	15.9038	6.2554	25.5522	2.85162	1.3912	0.00777782	0.0092829
Seita.1G338900	25.8719	12.0902	39.6537	2.28994	1.1322	0.00880826	0.00181499
Seita.1G339900	10.6684	4.48915	16.8476	2.62011	1.27338	0.00292085	0.0059043
Seita.1G340100	6.29705	9.9157	2.67841	0.189205	-2.20067	0.00574735	0.00142647
Seita.1G342800	1.78243	0.781756	2.78311	2.48537	1.09258	0.00604195	0.00642221
Seita.1G344400	1.18764	0.477916	1.89736	2.76982	1.13729	0.00509765	0.00849501
Seita.1G348500	7.15318	3.05865	11.2477	2.56694	1.11157	0.00920618	0.00463161
Seita.1G348600	69.3282	84.6089	54.0475	0.44602	-1.13274	0.000767424	0.00310345
Seita.1G349700	17.1476	21.8354	12.4598	0.399011	-1.17229	0.00662967	0.00275069
Seita.1G349900	13.2283	4.25126	22.2054	3.64341	1.64282	0.00956167	0.0025082
Seita.1G351700	2.75852	1.09935	4.41768	2.80368	1.1758	0.00253356	0.00880418
Seita.1G352100	9.73252	3.72864	15.7364	2.94621	1.43456	0.0020632	0.00327906
Seita.1G352200	72.859	89.6379	56.0802	0.436859	-1.14995	0.00783847	0.00416303
Seita.1G352600	17.05	22.3881	11.712	0.365583	-1.33376	0.00796582	0.00866007
Seita.1G355800	0.600972	0.149725	1.05222	4.78076	1.36893	0.00868886	0.00766397
Seita.1G356500	0.593211	0.170602	1.01582	4.13194	1.55154	0.00263019	0.00405267
Seita.1G356900	73.5055	30.637	116.374	2.65196	1.34047	0.00156549	0.00726023
Seita.1G359600	3.89404	5.52958	2.25849	0.286534	-1.54953	0.00157952	0.00697958
Seita.1G360100	9.04163	3.00567	15.0776	3.50154	1.68993	0.00437123	0.00376686
Seita.1G362700	29.5572	11.1933	47.9212	2.98889	1.50104	0.00212906	0.00942849
Seita.1G363800	135.151	172.581	97.7217	0.395426	-1.27938	0.00298547	0.000360666
Seita.1G363900	56.4091	73.5209	39.2974	0.373332	-1.34361	0.002535	0.00426546
Seita.1G364500	2.6947	0.786377	4.60303	4.08289	1.82853	0.00960999	0.00142477
Seita.1G364700	368.109	173.246	562.973	2.26879	1.15736	0.00714758	0.00230127
Seita.1G364800	1.16754	1.56285	0.772228	0.346883	-1.24921	0.00443148	0.00217955
Seita.1G364900	5.29282	2.39045	8.1952	2.39358	1.13651	0.00591233	0.00724337
Seita.1G365200	36.1225	46.8319	25.4131	0.378987	-1.32946	0.00335681	0.00809425
Seita.1G366500	47.4725	59.1694	35.7757	0.422414	-1.14267	0.00948553	0.00623891
Seita.1G367700	2.90568	0.81458	4.99678	4.26714	1.71776	0.00809483	0.00316567
Seita.1G368400	59.9699	77.2696	42.6703	0.385665	-1.30807	0.00587522	0.00949855
Seita.1G372800	14.2908	18.9966	9.58499	0.352694	-1.37149	0.00778473	0.00352902
Seita.1G376600	16.8465	6.64433	27.0487	2.84193	1.38637	0.00653923	0.00981785
Seita.1G376700	18.0444	21.757	14.3317	0.460154	-1.02562	0.00841645	0.00194693
Seita.2G001500	53.2255	65.2329	41.2182	0.441247	-1.12172	0.00139095	0.00875844
Seita.2G003000	0.119281	0.0573418	0.181221	2.21965	1.14176	0.00279134	0.00266664
Seita.2G003600	13.0422	15.8266	10.2578	0.452996	-1.0126	0.00643174	0.000372351
Seita.2G003800	0.485518	0.739652	0.231384	0.22938	-1.39178	0.00534032	0.00467482
Seita.2G004800	0.558341	0.853762	0.26292	0.226457	-1.39176	0.00752966	0.00443964
Seita.2G004900	1.56851	2.14473	0.992294	0.330976	-1.03683	0.00623275	0.00814133
Seita.2G013500	87.3725	103.788	70.9571	0.477413	-1.01196	0.00657895	0.00592936
Seita.2G020300	0.0729295	0	0.145859	28.6845	1.76549	0.00763466	0.00227841
Seita.2G023300	4.18925	1.56572	6.81278	3.03692	1.42673	0.00100019	0.00941887
Seita.2G024300	2.97721	0.965133	4.98929	3.60583	1.62181	0.00308387	0.00121976
Seita.2G027000	5.32172	6.55838	4.08507	0.43568	-1.02903	0.00503395	0.000274839
Seita.2G029300	315.418	406.945	223.891	0.384166	-1.33878	0.0036397	0.00255177
Seita.2G029500	55.4114	77.1677	33.6551	0.304607	-1.64324	0.00947379	0.00506591
Seita.2G029700	0.184256	0.0278592	0.340652	7.76874	1.39026	0.00626828	0.00323737
Seita.2G030300	12.5288	5.54073	19.5169	2.45927	1.21042	0.002341	0.00785659
Seita.2G030500	0.914093	0.323856	1.50433	3.23813	1.35988	0.000986141	0.00647027
Seita.2G031200	22.03	26.4178	17.6423	0.466352	-1.04252	0.000351642	0.00397834
Seita.2G031300	6214.56	8556.84	3872.27	0.315955	-1.65147	0.000650326	0.000700782
Seita.2G031900	1.33608	0.145517	2.52664	11.4739	2.6227	0.00595111	0.00330039
Seita.2G033000	5.6567	2.52308	8.79031	2.43238	1.1086	0.00878268	0.00905248
Seita.2G033500	1.54157	2.09419	0.988955	0.337573	-1.01464	0.00212005	0.00460131
Seita.2G034400	79.2953	98.1228	60.4679	0.430337	-1.16035	0.009025	0.00831099
Seita.2G038800	18.6242	23.8503	13.3981	0.392499	-1.24286	0.00966646	0.00666218
Seita.2G039300	28.3751	38.3523	18.398	0.335225	-1.46293	0.00559454	0.00634786
Seita.2G039600	1.55988	2.12754	0.992229	0.328916	-1.2349	0.00387679	0.00923813
Seita.2G039700	0.494934	0.799972	0.189896	0.17165	-1.92874	0.00670323	0.00714954
Seita.2G040700	1.25134	1.74571	0.756963	0.308234	-1.21749	0.00614127	0.00320389
Seita.2G041300	0.707551	1.05559	0.359513	0.248999	-1.28698	0.00704986	0.000351538
Seita.2G046600	168.252	223.049	113.455	0.355177	-1.4495	0.00154859	0.00635339
Seita.2G047400	0.118244	0.0122788	0.224209	10.1591	1.48711	0.00121212	0.00752981
Seita.2G048000	5.13218	6.37829	3.88606	0.426117	-1.06635	0.00406486	0.00114469
Seita.2G048600	0.478233	0.012532	0.943935	27.4893	2.87124	0.00401711	0.00379614
Seita.2G048700	0.453973	0	0.907946	66.9309	3.18722	0.00909063	0.00866429
Seita.2G049800	185.702	251.756	119.647	0.331875	-1.53783	0.00310595	0.00163504
Seita.2G050000	23.6328	34.8908	12.3748	0.248032	-1.86335	0.006238	0.0054659
Seita.2G050200	113.087	146.829	79.3459	0.377422	-1.33472	0.00137471	0.00256865
Seita.2G050700	12.906	5.30438	20.5077	2.69914	1.32824	0.00762002	0.00770457
Seita.2G051000	68.2857	88.4918	48.0796	0.379394	-1.35029	0.00226937	0.00970158
Seita.2G056600	0.199325	0.0591727	0.339477	3.96299	1.31074	0.00138227	0.00720694
Seita.2G059100	0.324477	0.153289	0.495664	2.26457	1.13704	0.00861932	0.00327802
Seita.2G059200	6.25129	2.81446	9.68813	2.40332	1.15987	0.00120318	0.00638933
Seita.2G059600	1.3194	0.50685	2.13196	2.92906	1.01589	0.00620041	0.00731426
Seita.2G060200	0.354684	0.0357715	0.673596	9.56152	1.22457	0.000959465	0.00103428
Seita.2G060400	8.63816	12.8161	4.46022	0.243432	-1.88117	0.00719885	0.00562086
Seita.2G061300	1.79708	2.33167	1.26249	0.381242	-1.04387	0.00669018	0.00667747
Seita.2G062300	0.347348	0.0954667	0.599229	4.30269	1.29056	0.000241237	0.002517
Seita.2G064200	0.108548	0	0.217095	40.6364	2.37116	0.00239775	0.00899008
Seita.2G065100	31.3965	44.9561	17.8368	0.277148	-1.76832	0.00540613	0.00847928
Seita.2G067800	42.5894	66.6024	18.5764	0.194974	-2.23301	0.00201196	0.00619888
Seita.2G068500	0.329927	0.511456	0.148397	0.22096	-1.057	0.00718947	0.00474096
Seita.2G068600	90.6785	124.099	57.258	0.322171	-1.59356	0.00384984	0.00851029
Seita.2G069800	14.6722	20.5519	8.79246	0.299057	-1.61113	0.00828134	0.00558704
Seita.2G074300	0.355159	0.0885832	0.621734	4.78076	1.39062	0.0099752	0.00436812
Seita.2G075500	4.81043	6.08485	3.53601	0.407384	-1.04824	0.00623701	0.0092626
Seita.2G075700	124.275	160.294	88.2564	0.384488	-1.32371	0.00498144	0.00322733
Seita.2G077000	2.91681	1.36501	4.4686	2.28571	1.04902	0.00703131	0.00554341
Seita.2G077600	46.8342	64.7292	28.9391	0.312394	-1.57123	0.00666724	0.00144792
Seita.2G078300	563.88	741.857	385.902	0.363206	-1.42929	0.00749812	0.00723721
Seita.2G082400	69.6659	87.86	51.4717	0.409135	-1.22322	0.00188318	0.00631058
Seita.2G085600	22.6324	33.7603	11.5045	0.238278	-1.92774	0.00227292	0.00207043
Seita.2G085700	56.9969	72.0615	41.9323	0.406563	-1.19242	0.00193688	0.00340199
Seita.2G086000	0.562289	0.278133	0.846446	2.13877	1.08732	0.00773615	0.00703464
Seita.2G087400	0.0852917	0.0433545	0.127229	2.09159	1.03485	0.00726058	0.00916883
Seita.2G097600	0.782228	0.195647	1.36881	4.78076	1.44596	0.00527943	0.00487392
Seita.2G099600	34.9475	43.4438	26.4511	0.425547	-1.10302	0.00756187	0.00593628
Seita.2G102600	0.571673	0.880459	0.262888	0.221075	-1.38005	0.0060802	0.00889792
Seita.2G106800	10.4167	13.3057	7.52773	0.396543	-1.09336	0.00454165	0.00420391
Seita.2G108400	1.93663	0.853983	3.01928	2.46812	1.00299	0.00906263	0.00192579
Seita.2G108900	32.7096	45.2907	20.1286	0.31051	-1.58744	0.00464428	0.00581414
Seita.2G109700	18.885	23.6562	14.1138	0.416746	-1.17698	0.0002886	0.00879889
Seita.2G109800	65.3466	84.9553	45.738	0.376014	-1.33897	0.00921107	0.00637114
Seita.2G110600	0.901994	0.270527	1.53346	3.94728	1.63989	0.00443308	0.0049174
Seita.2G110700	9.33813	2.94256	15.7337	3.73133	1.74225	0.0097884	0.00884297
Seita.2G112500	182.531	240.313	124.75	0.362462	-1.43175	0.0050775	0.00171127
Seita.2G114000	0.052054	0	0.104108	28.6845	1.76549	0.00590142	0.00600994
Seita.2G115200	39.3398	16.792	61.8877	2.57316	1.30725	0.0023734	0.00293962
Seita.2G115400	61.1506	76.8304	45.4708	0.413254	-1.23257	0.0092491	0.00647648
Seita.2G116100	8.95567	11.374	6.53735	0.401917	-1.16062	0.00713616	0.00491461
Seita.2G117000	3273.58	4427.72	2119.44	0.334206	-1.56824	0.00596785	0.00374039
Seita.2G117400	0.216552	0.0692411	0.363863	3.6399	1.22227	0.00453898	0.00772418
Seita.2G122100	3.63241	1.45884	5.80598	2.7767	1.14873	0.00158235	0.00441331
Seita.2G127700	0.174741	0	0.349483	31.0749	1.90805	0.00816098	0.00112929
Seita.2G128400	0.513578	0.780229	0.246926	0.239038	-1.04276	0.00343789	0.00324015
Seita.2G129500	24.5646	31.5394	17.5898	0.389771	-1.23586	0.00833282	0.00060285
Seita.2G131000	34.7778	45.8393	23.7163	0.361458	-1.36966	0.00669549	0.00406241
Seita.2G134400	83.3769	102.572	64.1819	0.436974	-1.13268	0.00537778	0.00216451
Seita.2G136900	3.5803	1.6282	5.5324	2.37236	1.06152	0.00694696	0.00515876
Seita.2G137100	30.4861	44.6593	16.3129	0.255218	-1.86966	0.0038213	0.00624577
Seita.2G140600	0.554046	0.7772	0.330892	0.308038	-1.04063	0.00697962	0.00930816
Seita.2G141700	95.746	116.689	74.8031	0.44763	-1.11251	0.00225785	0.00879851
Seita.2G141900	6.50434	2.66918	10.3395	2.70425	1.29953	0.000856808	0.00954869
Seita.2G143700	0.572498	0.799823	0.345173	0.307145	-1.20818	0.000667773	0.000704183
Seita.2G145400	27.6731	34.2708	21.0755	0.429512	-1.14378	0.00601741	0.00465602
Seita.2G145900	15.8222	19.4393	12.205	0.438689	-1.07829	0.000351915	0.00340091
Seita.2G147600	0.642941	1.01473	0.271153	0.197264	-1.57539	0.000949966	0.00938905
Seita.2G154700	18.9976	25.4	12.5951	0.346599	-1.39993	0.00945302	0.00643478
Seita.2G156700	8.32827	0.51224	16.1443	21.7395	4.0512	0.00153406	0.0086121
Seita.2G156800	1.88274	0.0460328	3.71945	47.4094	4.14876	0.00900169	0.00484631
Seita.2G158200	2.68695	3.62997	1.74393	0.338733	-1.19575	0.00482991	0.00889144
Seita.2G159400	0.411421	0.114196	0.708646	4.21832	1.07204	0.00066773	0.00565347
Seita.2G159700	3.98768	5.20834	2.76703	0.371553	-1.26932	0.00934722	0.00756679
Seita.2G161300	1.98105	0.835557	3.12654	2.61152	1.07681	0.0013282	0.00839209
Seita.2G162900	1.79121	0.710265	2.87215	2.81991	1.09352	0.00985635	0.00222899
Seita.2G163200	0.67306	0.900356	0.445764	0.350666	-1.07121	0.0045166	0.000433747
Seita.2G163700	142.674	172.706	112.642	0.45543	-1.08684	0.00565846	0.00530603
Seita.2G164000	5.58979	7.7902	3.38937	0.306241	-1.3778	0.00244627	0.000629196
Seita.2G164500	15.8229	19.7546	11.8912	0.420638	-1.13173	0.00170736	0.00359571
Seita.2G165000	38.4281	49.621	27.2352	0.383455	-1.28358	0.0094146	0.00653113
Seita.2G170300	3.71497	4.60282	2.82711	0.429354	-1.08157	0.00171994	0.00148739
Seita.2G170600	28.4108	34.2787	22.543	0.459441	-1.0208	0.00674402	0.00476644
Seita.2G172500	0.877681	0.128892	1.62647	8.63191	2.50898	0.00963661	0.00256262
Seita.2G174100	5.11395	7.02888	3.19901	0.318892	-1.4262	0.00636742	0.00971763
Seita.2G174500	0.0890863	0.0424677	0.135705	2.24098	1.1577	0.00731271	0.00906348
Seita.2G177900	0.130291	0.0162211	0.244361	9.16313	1.52319	0.00720222	0.00508181
Seita.2G178200	60.7545	79.3871	42.1218	0.370573	-1.36027	0.0072126	0.00957721
Seita.2G183700	1.95328	0.220416	3.68614	11.3322	2.83715	0.00542239	0.00587796
Seita.2G184500	24.542	8.28026	40.8038	3.44005	1.69022	0.000801819	0.00250807
Seita.2G186000	1.21437	0.481297	1.94744	2.82281	1.17466	0.00109955	0.00483891
Seita.2G186700	3.15529	1.26355	5.04704	2.78763	1.23469	0.000610973	0.00675149
Seita.2G188500	3.38672	1.34776	5.42568	2.80914	1.21492	0.00584687	0.00122224
Seita.2G190600	10.7985	14.9599	6.63705	0.310411	-1.51544	0.00577414	0.00606743
Seita.2G191800	5.5087	7.44658	3.57083	0.335671	-1.38207	0.00598583	0.00447866
Seita.2G192500	5.4558	6.77479	4.13682	0.427137	-1.055	0.000482356	0.00948017
Seita.2G193000	0.0875969	0.0417578	0.133436	2.24098	1.1577	0.00892489	0.00890712
Seita.2G194200	11.4022	5.08378	17.7207	2.43365	1.16298	0.00406608	0.00229323
Seita.2G194500	5.5389	1.92179	9.156	3.32499	1.56625	0.00387843	0.00464219
Seita.2G197200	26.8704	10.5498	43.191	2.85821	1.43194	0.00908608	0.00271749
Seita.2G199300	97.4397	118.77	76.1093	0.447478	-1.10738	0.00828877	0.00276026
Seita.2G199900	0.437446	0.766326	0.108566	0.114607	-1.77329	0.00128971	0.00506645
Seita.2G200100	0.382632	0.547893	0.217371	0.286028	-1.18465	0.00799551	0.000752682
Seita.2G200800	13.3805	22.0484	4.71267	0.149651	-2.55587	0.00578171	0.000732652
Seita.2G202200	269.858	343.781	195.935	0.397964	-1.28853	0.00895745	0.00351882
Seita.2G202300	42.967	54.944	30.99	0.393973	-1.26052	0.000359623	0.00694628
Seita.2G203100	4.21734	6.27281	2.16186	0.243466	-1.65616	0.0083293	0.00592882
Seita.2G204100	14.0224	18.4216	9.62311	0.364899	-1.36822	0.00277824	0.00164596
Seita.2G207100	4.49531	7.32953	1.66109	0.160864	-2.20388	0.0021319	0.00512074
Seita.2G207200	6.5099	8.33354	4.68625	0.393518	-1.15935	0.00946195	0.00672958
Seita.2G207900	2.31015	3.46309	1.15721	0.235026	-1.78434	0.0074617	0.00833479
Seita.2G209000	2.64513	3.78098	1.50929	0.288126	-1.16321	0.00715433	0.00448681
Seita.2G209100	42.7696	59.3945	26.1448	0.307404	-1.64364	0.00819139	5.79149e-05
Seita.2G209800	14.6934	18.8646	10.5223	0.390409	-1.16317	0.000130716	0.00477109
Seita.2G211000	6.82228	8.83637	4.80819	0.381319	-1.15738	5.27614e-05	0.00481869
Seita.2G211100	80.3207	105.203	55.4384	0.367993	-1.38704	0.00410766	0.00494242
Seita.2G211200	0.591515	0.207634	0.975396	3.25961	1.04479	0.00906506	0.00766606
Seita.2G211600	104.16	135.182	73.1387	0.377788	-1.3611	0.00177469	0.00939114
Seita.2G213000	0.0425577	0.0210509	0.0640646	2.15135	1.08732	0.00610869	0.00833395
Seita.2G213200	0.474762	0.73169	0.217835	0.221331	-1.34556	0.00434791	0.0094441
Seita.2G214700	213.456	291.922	134.99	0.322905	-1.58153	0.00461664	0.00106178
Seita.2G216000	0.136462	0.230302	0.0426211	0.159359	-1.13436	0.00030338	0.00781368
Seita.2G216900	238.995	301.321	176.668	0.409396	-1.24723	0.00916856	0.00643728
Seita.2G217400	0.810008	0.335936	1.28408	2.66682	1.03432	0.00392165	0.00035461
Seita.2G217500	37.4466	48.3546	26.5386	0.383421	-1.28594	0.00423313	0.00162772
Seita.2G217800	261.864	329	194.728	0.413277	-1.23611	0.00247979	0.0015888
Seita.2G218100	6.24716	2.39493	10.0994	2.94347	1.39314	0.0065287	0.00585263
Seita.2G218600	19.0525	26.7051	11.3998	0.298798	-1.55521	0.00173492	0.00482229
Seita.2G218900	0.173009	0.082474	0.263544	2.24098	1.1577	0.00689808	0.00447341
Seita.2G219600	37.9151	48.8556	26.9747	0.385641	-1.29665	0.00776088	0.00269007
Seita.2G220700	1.22416	0.0279423	2.42037	55.1959	4.70767	0.00707536	0.00135609
Seita.2G222600	1.17069	1.79817	0.543216	0.217308	-1.6197	0.00483337	0.00316356
Seita.2G224300	6.58652	8.29683	4.87621	0.411182	-1.10448	0.00838036	0.00932502
Seita.2G225500	5.44504	1.88139	9.0087	3.34084	1.52677	0.00243038	0.00309014
Seita.2G226300	18.9234	30.6807	7.16619	0.163357	-2.46788	0.00483183	0.00320806
Seita.2G227000	1.90561	0.699198	3.11202	3.10104	1.21133	0.00244088	0.00758529
Seita.2G227100	0.206147	0.0447322	0.367562	5.52774	1.48896	0.00853858	0.00866228
Seita.2G227900	6.60554	2.62999	10.5811	2.80834	1.31644	0.00633776	0.00996441
Seita.2G230500	0.507955	0.0574263	0.958484	10.6239	1.98491	0.000923908	0.00156464
Seita.2G231100	120.709	170.63	70.7876	0.289774	-1.7086	3.51923e-05	0.00408411
Seita.2G231200	1.06796	0.277561	1.85835	4.62486	1.61508	0.0062895	0.00521537
Seita.2G232100	8.95134	12.5929	5.30978	0.295271	-1.5572	0.00579073	0.00907784
Seita.2G232500	68.129	86.508	49.75	0.401594	-1.26155	0.00990679	0.00340741
Seita.2G235900	75.5866	92.6254	58.5477	0.441382	-1.12974	0.00744126	0.00435316
Seita.2G236100	15.3507	7.01385	23.6875	2.35794	1.12181	0.00506858	0.00208314
Seita.2G236900	22.3378	28.7761	15.8995	0.386007	-1.27501	0.00600721	0.00445333
Seita.2G237300	103.519	132.082	74.9559	0.396315	-1.27235	0.00058752	0.00511882
Seita.2G237600	5.77937	7.44298	4.11577	0.387796	-1.11098	0.000880071	0.00758165
Seita.2G241500	4.73079	2.16942	7.29215	2.34687	1.06451	0.00482685	0.000992964
Seita.2G242400	5.66373	7.25824	4.06923	0.392673	-1.13073	0.00341523	0.00580621
Seita.2G243000	2.57953	1.15263	4.00644	2.42677	1.11719	0.00278959	0.00322518
Seita.2G244000	4.04407	5.05777	3.03038	0.41952	-1.04368	0.000313311	0.00580935
Seita.2G247600	13.7798	17.5794	9.98019	0.397639	-1.11199	0.00209806	0.00136272
Seita.2G247900	0.788609	0.227689	1.34953	4.11959	1.614	0.00497309	0.00404128
Seita.2G248100	2335.04	3144.46	1525.62	0.338745	-1.54867	0.00746266	0.00352952
Seita.2G249200	1.78208	2.62822	0.935931	0.251805	-1.59178	0.00565447	0.00487778
Seita.2G250200	22.8629	31.6542	14.0715	0.310684	-1.56631	0.00672564	0.00660591
Seita.2G250300	8.58862	13.0045	4.17274	0.225103	-1.90416	0.00553968	0.00929549
Seita.2G251500	5.70101	7.6848	3.71722	0.339132	-1.31731	0.00823315	0.00984946
Seita.2G251900	9.81222	12.7556	6.86883	0.377197	-1.18736	0.00601706	0.00784261
Seita.2G252100	107.923	137.153	78.6921	0.40071	-1.24957	0.00564988	0.000638784
Seita.2G253400	1.60656	0.603584	2.60953	3.01396	1.21089	0.00778104	0.00650701
Seita.2G255900	27.755	11.7792	43.7309	2.59201	1.30431	0.00611189	0.00386871
Seita.2G257500	14.8312	18.1862	11.4762	0.440887	-1.07622	0.00839359	0.00361624
Seita.2G260000	5.85765	7.62067	4.09464	0.376218	-1.20471	0.00131199	0.00453381
Seita.2G263500	1.23284	0.193314	2.27237	8.01932	2.3515	0.00511405	0.00178461
Seita.2G264100	1.44846	0.473913	2.423	3.55411	1.33736	0.00310476	0.00663061
Seita.2G265000	0.70166	1.02625	0.37707	0.266887	-1.22867	0.00785794	0.00922927
Seita.2G270000	20.3707	30.0062	10.7352	0.250314	-1.83053	0.00525509	0.00041845
Seita.2G273700	0.30708	0.0878434	0.526316	4.07771	1.01379	0.00163722	0.00455591
Seita.2G275200	74.3879	94.9964	53.7795	0.395308	-1.29381	0.0041613	0.00515166
Seita.2G275500	5.23038	6.75596	3.7048	0.383362	-1.24323	0.00868259	0.00808242
Seita.2G275600	131.767	178.88	84.6538	0.330463	-1.549	0.00724896	0.0002814
Seita.2G276000	0.884127	1.36077	0.407484	0.215412	-1.63261	0.00147161	0.00243242
Seita.2G277400	11.6624	15.4339	7.89095	0.357593	-1.32276	0.0096319	0.00551495
Seita.2G279200	0.529733	0.146269	0.913197	4.30269	1.41477	0.00390944	0.00535893
Seita.2G282100	1.01404	0.430212	1.59786	2.59224	1.06415	0.00385207	0.000637449
Seita.2G282800	8.26426	3.61233	12.9162	2.4963	1.1708	0.00199679	0.00690326
Seita.2G282900	53.3307	65.865	40.7965	0.432541	-1.15096	0.00395893	0.00190906
Seita.2G283000	93.9867	111.325	76.6484	0.480797	-1.00037	0.00272366	0.00446869
Seita.2G283800	19.9125	26.1289	13.6961	0.366237	-1.34433	0.00114802	0.00190414
Seita.2G284700	4.2675	1.92937	6.60564	2.39038	1.08002	0.000999041	6.49599e-05
Seita.2G286400	16.2723	21.4112	11.1335	0.363445	-1.33196	0.000975293	0.00568225
Seita.2G288000	214.216	256.545	171.887	0.467828	-1.05756	0.0040681	0.0014015
Seita.2G288700	47.316	56.8839	37.748	0.463458	-1.03714	0.000844254	0.00924845
Seita.2G289100	6.72315	8.36945	5.07684	0.424451	-1.05131	0.00745977	0.00753843
Seita.2G289500	1046.66	1338.45	754.868	0.393774	-1.32677	0.000859118	0.00610319
Seita.2G290000	18.2046	6.69861	29.7105	3.09627	1.52376	0.00868252	0.00231796
Seita.2G290100	7.10998	2.96916	11.2508	2.64533	1.25872	0.00781876	0.00861914
Seita.2G290600	2.00569	0.699641	3.31173	3.29873	1.36458	0.00212322	0.00858296
Seita.2G291200	8.44371	3.86031	13.0271	2.35615	1.06442	0.00194988	0.0039546
Seita.2G292700	6.70875	8.44208	4.97542	0.412527	-1.08051	0.00603371	0.000628034
Seita.2G293600	2.16629	0.575715	3.75687	4.53766	1.80644	0.0065522	0.00622119
Seita.2G295600	12.6246	18.6228	6.62636	0.249719	-1.74227	0.00982745	0.00263493
Seita.2G299200	20491.3	26568.8	14413.8	0.378772	-1.396	0.0013221	0.00921299
Seita.2G300600	0.970381	0.404112	1.53665	2.65373	1.10714	0.00798801	0.00599016
Seita.2G302100	34.7935	41.5002	28.0869	0.472629	-1.02018	0.0057332	0.00219216
Seita.2G304500	9.93344	2.84828	17.0186	4.16902	1.89885	0.00889914	0.00238606
Seita.2G306200	7.01101	1.65102	12.371	5.2275	2.23611	0.0018955	0.00281203
Seita.2G307100	23.9423	34.7172	13.1674	0.265106	-1.79061	0.0079125	0.00781683
Seita.2G308600	356.887	430.634	283.14	0.459084	-1.08831	0.00863485	0.00770809
Seita.2G309500	7.21227	12.6691	1.75543	0.0978191	-3.00514	0.00831696	0.00317036
Seita.2G311500	3.68293	1.48706	5.87879	2.7588	1.19006	0.00171506	0.00939113
Seita.2G312300	137.879	179.46	96.2985	0.374698	-1.36952	0.0028595	0.00883863
Seita.2G312700	7.81656	9.97088	5.66224	0.397281	-1.15732	0.00945332	1.18907e-05
Seita.2G314400	0.413017	0.0604366	0.765598	8.2577	1.7585	0.00546202	0.00133807
Seita.2G315800	3.20505	1.37286	5.03723	2.56113	1.07798	0.00631912	0.00958374
Seita.2G316300	0.448306	0.0521744	0.844437	10.5575	2.28052	0.000740305	0.00908435
Seita.2G323100	4.94195	7.08546	2.79843	0.277217	-1.58555	0.00438125	0.00386071
Seita.2G323800	67.2141	98.5414	35.8867	0.254418	-1.88353	0.00824371	0.00663926
Seita.2G325800	9.91835	3.61869	16.218	3.12856	1.531	0.00964545	0.00244439
Seita.2G326500	2.92314	1.25286	4.59343	2.55934	1.11706	0.00671951	0.00069158
Seita.2G327400	34.7695	47.8557	21.6834	0.316455	-1.58949	0.00914728	0.00999042
Seita.2G327500	138.374	190.738	86.009	0.314873	-1.62302	0.00552617	0.0094595
Seita.2G329200	3.21024	0.940233	5.48024	4.06493	1.80633	0.00726813	0.00025468
Seita.2G333000	1.73126	0.642264	2.82026	3.06414	1.39459	0.00817966	0.00938963
Seita.2G334000	0.48715	0.773639	0.200661	0.192192	-1.58862	0.00793	0.00669672
Seita.2G335500	20.6603	25.7713	15.5493	0.421589	-1.1339	0.00930518	0.00292
Seita.2G335600	184.696	221.876	147.516	0.464226	-1.0718	0.00469069	0.00781099
Seita.2G335900	7.57226	9.77084	5.37369	0.385751	-1.11468	0.00470929	0.00630798
Seita.2G336100	0.521827	0.907693	0.135962	0.118776	-1.7743	0.000226824	0.0074977
Seita.2G336400	1.10663	1.661	0.552264	0.237787	-1.53977	0.00296611	0.00836733
Seita.2G337800	0.393828	0.613941	0.173716	0.215527	-1.09487	0.00987489	0.00897762
Seita.2G339900	1.63373	2.75179	0.515666	0.134172	-2.37877	0.00320739	0.00223178
Seita.2G341000	0.0961666	0.00545822	0.186875	13.1471	1.60782	0.0042583	0.00406466
Seita.2G341200	0.728065	0.251759	1.20437	3.32716	1.22754	0.00576025	0.00797727
Seita.2G341800	0.372703	0.108763	0.636642	4.03377	1.27956	0.00149656	0.0032114
Seita.2G342700	18.2077	24.4777	11.9376	0.340779	-1.44323	0.00886194	0.00472785
Seita.2G342900	8.10135	9.97163	6.23106	0.436853	-1.05059	0.00449356	0.00272102
Seita.2G343000	2252.2	2746.45	1757.96	0.446899	-1.14735	0.00728035	0.00669274
Seita.2G343100	294.297	366.359	222.235	0.423543	-1.20857	0.00383636	0.000517455
Seita.2G346200	0.168521	0.00956495	0.327478	16.7327	2.21438	0.00257643	0.00543097
Seita.2G347100	0.649245	0.960202	0.338288	0.251619	-1.46909	0.00871367	0.00496294
Seita.2G347700	3.62643	4.63808	2.61478	0.394408	-1.16727	0.00674587	0.00129467
Seita.2G351600	2876.29	3759.73	1992.85	0.370075	-1.42334	0.00922786	0.00851536
Seita.2G351700	134.731	161.227	108.235	0.468763	-1.0458	0.00697497	0.00965984
Seita.2G352200	39.2003	52.8827	25.5179	0.337042	-1.4897	0.00102478	0.00488834
Seita.2G352900	3194.69	4119.15	2270.23	0.3848	-1.36662	0.000877925	0.00120105
Seita.2G354000	1.94263	0.0205238	3.86474	115.336	5.58112	0.00579621	0.000169321
Seita.2G358500	15.7408	19.981	11.5006	0.402366	-1.1743	0.00568932	0.00322592
Seita.2G362000	11.3044	16.1374	6.47149	0.281076	-1.60261	0.00301484	0.00352523
Seita.2G365500	5.58686	8.2267	2.94702	0.251059	-1.77074	0.00740573	0.0028246
Seita.2G365700	4.34832	5.5761	3.12055	0.391822	-1.14679	0.00369465	0.00552179
Seita.2G366600	4308.65	5873.83	2743.46	0.326099	-1.60601	0.00866874	0.00336591
Seita.2G368800	1.4938	0.623042	2.36455	2.64849	1.0883	0.00315784	0.00272846
Seita.2G374400	11.7563	15.4197	8.09285	0.366666	-1.34963	0.00325127	0.00767617
Seita.2G376600	11.8738	5.2964	18.4512	2.43225	1.17502	0.00714625	0.00233125
Seita.2G378800	0.140155	0.0348745	0.245435	4.78076	1.34479	0.00111296	0.00307405
Seita.2G379900	162.45	214.242	110.657	0.36072	-1.40435	0.00288971	0.00687645
Seita.2G381700	5.62233	2.61159	8.63306	2.30807	1.02122	0.00613154	0.0057698
Seita.2G382600	16.3602	21.8133	10.9071	0.349455	-1.39589	0.00176216	0.0045807
Seita.2G383500	0.404718	0.205721	0.603715	2.07166	1.03485	0.00265016	0.00933987
Seita.2G384100	172.159	237.582	106.735	0.313709	-1.62579	0.00423035	0.00681652
Seita.2G384600	105.191	131.151	79.2315	0.42189	-1.18373	0.00594581	0.00430256
Seita.2G384700	24.6469	30.8705	18.4233	0.416942	-1.16072	0.00166622	0.00788255
Seita.2G384800	7.97195	9.96602	5.97788	0.419758	-1.06375	0.000544752	0.00735591
Seita.2G386000	7.81435	9.94608	5.68262	0.399739	-1.1445	0.0037875	0.000151991
Seita.2G390900	20.4363	27.9862	12.8864	0.321647	-1.55024	0.00619052	0.00178059
Seita.2G391700	2.64409	0.946927	4.34125	3.1974	1.38839	0.00573927	0.00086893
Seita.2G392200	58.263	76.7692	39.7568	0.361854	-1.35836	0.00784619	0.00517209
Seita.2G394400	0.559856	0.790397	0.329314	0.301943	-1.05792	0.00691545	0.00966872
Seita.2G395400	0.185617	0.0943506	0.276884	2.07166	1.03485	0.00972987	6.3655e-05
Seita.2G396900	11.6043	14.5004	8.7082	0.419781	-1.11774	0.000477837	0.00372942
Seita.2G397700	1.70551	0.348907	3.06212	6.07557	2.14943	0.00680292	0.00390581
Seita.2G398900	3.65445	5.71418	1.59472	0.198041	-1.9001	0.00862122	0.00669368
Seita.2G399100	21.9914	30.5544	13.4284	0.307443	-1.5367	0.00628707	0.00300606
Seita.2G400500	6.35677	2.09414	10.6194	3.53686	1.5808	0.00230279	0.00313179
Seita.2G402800	0.261383	0.12381	0.398956	2.25758	1.16978	0.00396413	0.00350469
Seita.2G403900	37.2604	57.2055	17.3153	0.21157	-2.11882	0.00977793	0.00956413
Seita.2G405500	6.35048	8.62983	4.07113	0.330218	-1.40732	0.00702815	0.00913084
Seita.2G405900	88.9639	112.749	65.1789	0.403656	-1.26683	0.00872922	0.00389116
Seita.2G406200	1.12067	0.414223	1.82711	3.07543	1.27316	0.00941429	0.00790232
Seita.2G406300	2.35511	0.793129	3.9171	3.44652	1.61272	0.00331949	0.00936196
Seita.2G406400	19.1444	24.853	13.4358	0.377694	-1.30468	0.00873735	0.000897312
Seita.2G407800	8.04964	3.51677	12.5825	2.49786	1.14741	0.00934435	0.00555638
Seita.2G410400	50.8999	68.1528	33.6469	0.344843	-1.45549	0.00353602	0.00401802
Seita.2G411700	1.35717	0.549673	2.16466	2.74782	1.14517	0.00767117	0.00483126
Seita.2G412200	0.399579	0.799157	0	0.0241452	-2.60011	0.00756186	0.00620408
Seita.2G415600	103.301	143.447	63.1548	0.307471	-1.63884	0.00606332	0.00584487
Seita.2G415800	30.9243	37.7647	24.084	0.445532	-1.06674	0.00232666	0.00100221
Seita.2G417200	1.87908	0.841696	2.91646	2.4191	1.01493	0.00813667	0.000766221
Seita.2G419000	143.424	197.843	89.005	0.314166	-1.61368	0.008642	0.00845555
Seita.2G419100	2.66173	0.896707	4.42675	3.44485	1.60218	0.00306064	0.00240048
Seita.2G419400	3.85552	1.5322	6.17884	2.81476	1.29913	0.000670521	0.00947323
Seita.2G420000	0.227182	0.0612391	0.393124	4.35892	1.12809	0.00517059	0.004679
Seita.2G422400	1.08168	1.57051	0.592847	0.268995	-1.39352	0.000212368	0.00877651
Seita.2G423200	0.459425	0.709456	0.209395	0.218549	-1.39721	0.00122651	0.00422296
Seita.2G424400	64.7522	87.493	42.0114	0.335352	-1.50739	5.13767e-05	0.00797316
Seita.2G428600	4.07031	5.9293	2.21133	0.261239	-1.72823	0.000625315	0.00587751
Seita.2G428900	5.31127	9.75505	0.867497	0.0632505	-3.54611	0.0034672	0.00491204
Seita.2G429200	7.24864	9.10349	5.3938	0.414723	-1.07277	0.000391256	0.00285265
Seita.2G429400	52.6918	64.5229	40.8607	0.442249	-1.11412	0.00295636	0.00633221
Seita.2G430000	38.0662	50.6234	25.5091	0.35225	-1.37033	0.00453531	0.00920818
Seita.2G431000	5.80609	1.87822	9.73396	3.61531	1.63971	0.00568331	0.000590286
Seita.2G431100	9.57394	12.6729	6.47498	0.35767	-1.28731	0.00545934	0.00486381
Seita.2G431200	0.917597	0.294623	1.54057	3.62827	1.2895	0.00437948	0.00774064
Seita.2G431600	1.78494	2.65938	0.9105	0.243332	-1.57459	0.0065098	0.00585627
Seita.2G431800	1.14252	0.448773	1.83627	2.85304	1.10518	0.00485091	0.00413625
Seita.2G435800	8.99376	4.26132	13.7262	2.24903	1.04494	0.00189656	0.00654969
Seita.2G436700	0.0731934	0.0372049	0.109182	2.09159	1.03485	0.00837092	0.00992729
Seita.2G439700	1.66466	0.550237	2.77908	3.52162	1.5393	0.00409682	0.00565614
Seita.2G440200	18.0023	25.8679	10.1366	0.273854	-1.75301	0.00797932	0.00397026
Seita.2G440500	1.54855	0.578466	2.51863	3.03806	1.36689	0.00974972	0.00337841
Seita.2G440900	1.55226	0.534387	2.57014	3.35504	1.50839	0.00660666	0.00630218
Seita.2G445000	5.283	2.48472	8.08128	2.27086	1.03943	0.000733229	0.00603456
Seita.3G001500	93.4158	111.036	75.7956	0.476696	-1.00958	0.00452153	0.00319873
Seita.3G002300	23.7173	30.6434	16.7912	0.382688	-1.31775	0.00744269	0.00834964
Seita.3G005500	0.896471	1.22522	0.567722	0.331252	-1.04272	0.0025056	0.0032363
Seita.3G006400	1.4193	1.91106	0.927544	0.342788	-1.14914	0.00392889	0.00805296
Seita.3G007300	0.429394	0.151496	0.707293	3.24847	1.20317	0.00780727	0.0046382
Seita.3G008200	28.3894	34.304	22.4748	0.45774	-1.02132	0.00928486	0.00982772
Seita.3G009200	2.77795	4.14659	1.40932	0.238864	-1.77614	0.00288596	0.00670939
Seita.3G010000	25.676	32.907	18.4451	0.391635	-1.24642	0.00978513	0.00418207
Seita.3G010100	8.32313	3.57565	13.0706	2.55207	1.24082	0.00609104	0.000527127
Seita.3G010200	189.871	249.868	129.875	0.362929	-1.42529	0.00745575	0.00869234
Seita.3G010900	1.0999	0.348471	1.85132	3.69422	1.43175	0.0039542	0.00149435
Seita.3G011200	23.8169	28.5344	19.0993	0.46742	-1.03864	0.00624383	0.00976336
Seita.3G012800	13.339	6.16831	20.5097	2.32149	1.11509	0.00290847	0.00610382
Seita.3G015100	46.5667	59.0017	34.1318	0.404121	-1.21274	0.00326734	0.000969229
Seita.3G016700	42.3243	53.4841	31.1646	0.407152	-1.18469	0.00246573	0.00587566
Seita.3G019000	20.3575	24.9301	15.7849	0.442519	-1.04831	0.00831704	0.00241212
Seita.3G020000	22.1554	10.1625	34.1483	2.34606	1.15895	0.000846719	0.00524616
Seita.3G020600	10.7741	14.6253	6.9229	0.330908	-1.45989	0.00441493	0.00293612
Seita.3G020800	1.53587	0.581108	2.49063	2.98798	1.19478	0.0041185	0.00189814
Seita.3G026900	1.61775	2.82963	0.405867	0.104308	-2.62477	0.00453964	0.00902766
Seita.3G028100	0.86836	0.290729	1.44599	3.46525	1.43854	0.00722073	0.00983864
Seita.3G030100	0.0816989	0.0404118	0.122986	2.15135	1.08732	0.006638	0.00829518
Seita.3G032600	12.9503	17.5012	8.39935	0.335427	-1.45282	0.00850911	0.00481342
Seita.3G033600	5.55544	2.63031	8.48058	2.25121	1.00769	0.00516609	0.00128765
Seita.3G042300	19.5939	25.5799	13.608	0.371638	-1.33406	0.000387639	0.00383398
Seita.3G042600	20.9269	25.7683	16.0855	0.436073	-1.10308	0.000568926	0.00297646
Seita.3G043800	2.51482	0.791331	4.23831	3.73275	1.60127	0.00432808	0.000712272
Seita.3G047400	0.891545	1.25318	0.52991	0.30354	-1.13386	0.00198551	0.00198972
Seita.3G052400	421.458	520.704	322.212	0.432053	-1.1846	0.000856656	0.00966231
Seita.3G053900	3.06925	4.1955	1.94299	0.32583	-1.29409	0.00272045	0.00508696
Seita.3G057200	17.5703	21.8468	13.2938	0.425364	-1.09494	0.0017977	0.00399854
Seita.3G062400	18.7059	25.4683	11.9435	0.327714	-1.49508	0.00517491	0.00310899
Seita.3G062900	185.767	250.75	120.783	0.336356	-1.52472	0.00261832	0.006504
Seita.3G063000	333.805	169.486	498.124	2.052	1.00309	0.00188399	0.00800223
Seita.3G063200	104.16	135.336	72.9844	0.376648	-1.33585	0.00582917	0.00112095
Seita.3G063300	4.91635	6.93728	2.89542	0.292188	-1.58275	0.00827535	0.00552821
Seita.3G065500	1.3926	1.80103	0.984162	0.384349	-1.05319	0.0077652	0.00225305
Seita.3G065600	0.756591	0.187192	1.32599	4.86045	1.55623	0.000663328	0.00304254
Seita.3G067200	8.04558	11.0884	5.00277	0.315629	-1.49613	0.00710854	0.00109404
Seita.3G068000	29.1705	35.0477	23.2933	0.464233	-1.02104	0.00716915	0.000766344
Seita.3G068400	14.55	18.035	11.0651	0.428798	-1.09487	0.00505509	0.00960166
Seita.3G070700	1.55319	2.07255	1.03383	0.352765	-1.08496	0.00888064	0.00983397
Seita.3G072000	7.18832	3.28274	11.0939	2.3595	1.10716	0.0067751	0.00030014
Seita.3G072600	3.48836	4.68384	2.29289	0.343578	-1.26987	0.0034706	0.00387015
Seita.3G073100	5.00775	6.57789	3.43761	0.366044	-1.23359	0.00944026	0.0022715
Seita.3G073300	2.30776	3.38197	1.23355	0.257687	-1.57064	0.00746745	0.00310856
Seita.3G074400	2.835	1.26025	4.40974	2.44284	1.02407	0.00234273	0.0053719
Seita.3G075500	0.169918	0.323314	0.0165215	0.0703054	-2.03937	0.000318719	0.00826872
Seita.3G076900	0.2472	0.0474688	0.446931	6.10876	1.02737	0.0044097	0.00061904
Seita.3G082100	3.88451	5.59462	2.1744	0.273539	-1.54731	0.00343735	0.000911193
Seita.3G082800	8.37194	3.32767	13.4162	2.81454	1.36792	0.00201829	0.00936638
Seita.3G083100	1.9955	0.780784	3.21022	2.86847	1.21821	0.00434392	0.00248821
Seita.3G084500	87.3058	118.861	55.7505	0.327635	-1.52541	0.00602763	0.000154216
Seita.3G085400	1.05149	0.279519	1.82347	4.52579	1.70855	0.00395296	0.00809365
Seita.3G086000	11.4965	4.44638	18.5466	2.91101	1.32292	0.000210713	0.00386025
Seita.3G086800	4.3478	1.6752	7.0204	2.92497	1.35598	0.00820139	0.00489391
Seita.3G087800	0.216887	0.0349468	0.398827	7.41019	1.42746	0.00269001	0.00744456
Seita.3G087900	0.0415138	0.0211018	0.0619257	2.09159	1.03485	0.00609827	0.00775187
Seita.3G091800	68.3162	84.5702	52.0622	0.429863	-1.17252	0.00593648	0.00401885
Seita.3G091900	0.435397	0.631783	0.239011	0.275813	-1.15058	0.00242897	0.00619525
Seita.3G093400	3.74137	6.12815	1.35458	0.155381	-2.40278	0.00523712	0.00891315
Seita.3G097400	26.0065	31.2775	20.7354	0.463053	-1.02747	0.00721526	0.00564993
Seita.3G097900	6.41868	8.94326	3.89411	0.304987	-1.50221	0.00264788	0.0082456
Seita.3G098100	14.0336	17.8433	10.2239	0.400349	-1.21236	0.00358497	0.00660528
Seita.3G098700	19.9444	24.4855	15.4034	0.439465	-1.09044	0.00226075	0.00104097
Seita.3G100800	1.01448	0.414998	1.61396	2.71372	1.12087	0.00819579	0.0089051
Seita.3G103800	133.777	163.274	104.28	0.446057	-1.09347	0.00784469	0.00616859
Seita.3G105600	0.137474	0.0693046	0.205643	2.09159	1.05079	0.00461318	0.00284203
Seita.3G108700	18.8646	24.1525	13.5767	0.393171	-1.18175	0.00566129	0.00751843
Seita.3G109900	28.5173	11.851	45.1836	2.66181	1.3293	0.000855271	0.00280975
Seita.3G110200	30.3338	44.0978	16.5699	0.262629	-1.80702	0.00209115	0.00686668
Seita.3G110500	77.9841	100.006	55.9623	0.390829	-1.28315	0.00768739	0.00565084
Seita.3G110900	6.29292	1.12074	11.4651	7.0858	2.4142	0.00740737	0.000684391
Seita.3G111000	5.20102	0.957301	9.44474	6.86181	2.48605	0.00352645	0.00401626
Seita.3G111200	0.257633	0.453201	0.0620655	0.113827	-1.72016	0.00560781	0.00099755
Seita.3G111800	5.12408	6.39136	3.8568	0.422528	-1.03253	0.00478308	0.00492486
Seita.3G112400	0.722734	1.09835	0.347119	0.237214	-1.13642	0.00618326	0.00496572
Seita.3G114800	53.8129	77.4362	30.1896	0.272457	-1.76123	0.00372477	0.000201869
Seita.3G119400	54.019	66.297	41.741	0.439709	-1.11661	0.00390434	0.00260344
Seita.3G119700	0.209373	0.105551	0.313195	2.09159	1.05079	0.00367479	0.00347932
Seita.3G120900	7.03934	10.8626	3.21609	0.207543	-2.04367	0.008836	0.00919343
Seita.3G123300	0.627846	0.976001	0.27969	0.209683	-1.54232	0.00991175	0.00295922
Seita.3G124300	10.7464	14.6499	6.84291	0.326614	-1.46684	0.00339492	0.00410873
Seita.3G126900	114.728	155.594	73.8625	0.331481	-1.54792	0.000752251	0.00292141
Seita.3G128900	0.606553	0.936346	0.276759	0.214193	-1.5802	0.00368584	0.00775432
Seita.3G130800	0.314906	0.54555	0.0842623	0.124871	-1.64469	0.00438971	0.00294575
Seita.3G131900	41.1482	55.4385	26.858	0.338468	-1.46457	0.00675186	0.0077155
Seita.3G132900	0.301472	0.0905005	0.512443	3.89545	1.15824	0.00959043	0.00667645
Seita.3G134100	18.6851	23.0445	14.3257	0.43491	-1.02295	0.00646488	7.02385e-05
Seita.3G135100	2.6036	0	5.20721	430.267	5.99563	0.00256734	0.00961672
Seita.3G135200	0.520493	0.119607	0.92138	5.28781	1.72266	0.000103791	0.00115572
Seita.3G137400	8.16601	10.9436	5.38843	0.345297	-1.28382	0.00715063	0.00997557
Seita.3G139200	5.87256	7.69483	4.05029	0.368887	-1.20478	0.00386527	0.00569963
Seita.3G140900	1.61649	0.717406	2.51558	2.44804	1.0706	0.0038314	0.00440348
Seita.3G141100	1.04028	0.416582	1.66397	2.78468	1.014	0.0052808	0.0042501
Seita.3G147300	0.459904	0.674779	0.245028	0.264264	-1.22938	0.00397885	0.00657774
Seita.3G149000	912.006	1194.38	629.632	0.368059	-1.42803	0.00882881	0.00766899
Seita.3G150400	9.28047	12.8592	5.70175	0.309847	-1.57826	0.000385673	0.00117297
Seita.3G151800	81.4399	97.8597	65.0201	0.463969	-1.05374	0.00602886	0.00555358
Seita.3G151900	3.0486	0.923346	5.17385	3.90775	1.73876	0.00230357	0.00353923
Seita.3G153500	36.0774	45.8059	26.349	0.401981	-1.19653	0.000321284	0.00187174
Seita.3G154700	17.121	21.1171	13.1249	0.434492	-1.06103	0.00527147	0.00766163
Seita.3G155200	0.179863	0.0132016	0.346525	14.3423	2.08596	0.00416316	0.00746042
Seita.3G155900	1.59062	2.16058	1.02066	0.332632	-1.24745	0.00392405	0.00765686
Seita.3G158500	24.9745	30.1944	19.7546	0.457023	-1.03714	0.0095267	0.00555362
Seita.3G160900	0.049153	0	0.0983061	40.6364	2.37116	0.00691363	0.00413007
Seita.3G161500	12.117	15.1716	9.06235	0.417651	-1.109	0.0050785	0.00121153
Seita.3G163300	2.36213	0.981153	3.74311	2.66228	1.09472	0.00669063	0.00892883
Seita.3G165000	5.33951	7.23964	3.43939	0.333593	-1.30193	0.00896771	0.00151566
Seita.3G165100	8.5153	3.77839	13.2522	2.44874	1.15272	0.00690813	0.00643718
Seita.3G166800	62.8036	83.3644	42.2428	0.353926	-1.42191	0.00835312	0.00639928
Seita.3G167600	0.755024	1.10259	0.407458	0.264757	-1.36031	0.00356398	0.00309782
Seita.3G168100	0.158737	0.0785183	0.238956	2.15135	1.08732	0.00620861	0.00108973
Seita.3G170400	13.2168	18.3067	8.12681	0.310843	-1.48474	0.0088747	0.000509316
Seita.3G171600	20.2557	9.57165	30.9397	2.25691	1.04539	0.00495159	0.00515446
Seita.3G174900	3.25031	4.1599	2.34072	0.39538	-1.03286	0.00563428	0.0012733
Seita.3G175700	0.679306	0.185992	1.17262	4.37757	1.68029	0.00200218	0.00321349
Seita.3G176300	3.83675	4.98089	2.69261	0.379728	-1.10072	0.0022844	0.00423921
Seita.3G177600	139.136	170.3	107.972	0.442755	-1.11509	0.00959726	0.00860032
Seita.3G178900	10.3577	14.1488	6.56657	0.324928	-1.42468	0.00604828	0.000792362
Seita.3G179600	26.5381	35.1888	17.8874	0.355143	-1.39393	0.00343162	0.00442625
Seita.3G180200	3.57646	5.00298	2.14994	0.301757	-1.45028	0.00635968	0.00716822
Seita.3G180800	9.33254	11.7594	6.90569	0.410476	-1.15169	0.00666791	0.00502613
Seita.3G183000	0.0800956	0.0407132	0.119478	2.07166	1.03485	0.00204539	0.00742928
Seita.3G183600	1.8679	0.724578	3.01123	2.89993	1.28294	0.00526325	0.00288429
Seita.3G184900	137.826	186.614	89.0371	0.333181	-1.53173	0.00298762	0.00812566
Seita.3G186000	6.28918	1.81147	10.7669	4.14092	1.75377	0.00704369	0.00397626
Seita.3G187900	12.4069	16.851	7.96279	0.330577	-1.4283	0.00111857	0.00355768
Seita.3G189100	0.379082	0.0164129	0.741752	26.6926	3.27228	0.00574425	0.00591574
Seita.3G189400	10.2121	13.0868	7.33739	0.392134	-1.18832	0.00360682	0.00370556
Seita.3G189700	20.176	25.0377	15.3142	0.427394	-1.112	0.00867254	0.00671412
Seita.3G190300	14.1099	19.8293	8.39042	0.295877	-1.61057	0.00585646	0.00303622
Seita.3G190400	27.3009	37.3716	17.2302	0.322187	-1.52056	0.00932356	0.000983918
Seita.3G192100	6.67824	2.40119	10.9553	3.18482	1.55056	0.0039285	0.00541655
Seita.3G192600	400.406	515.501	285.312	0.38643	-1.34953	0.000116447	0.0074767
Seita.3G194700	9.04285	2.80431	15.2814	3.80237	1.7592	0.00803982	0.000409336
Seita.3G195800	0.926836	0.269851	1.58382	4.05036	1.3275	0.0058394	0.00311399
Seita.3G196700	51.0408	63.9655	38.116	0.416203	-1.18516	0.00671593	0.0027503
Seita.3G198000	8.09588	2.57956	13.6122	3.68032	1.64351	0.00792012	0.00414622
Seita.3G198900	45.9777	55.2939	36.6615	0.463092	-1.03166	0.000134353	0.0034518
Seita.3G199300	3.32578	4.41627	2.23529	0.355532	-1.19921	0.00480209	0.00794903
Seita.3G199700	13.2355	16.2297	10.2412	0.441116	-1.0401	0.00261432	0.00219976
Seita.3G201100	5.79662	8.01428	3.57896	0.313099	-1.43496	0.00850887	0.00846137
Seita.3G203200	27.4646	33.1563	21.773	0.45867	-1.04237	0.00222568	0.00497557
Seita.3G203300	0.428422	0.100931	0.755914	5.06197	1.38043	0.00621027	0.00275941
Seita.3G205800	12.821	4.00143	21.6406	3.77498	1.80479	0.00661898	0.00427909
Seita.3G205900	9.63801	4.62862	14.6474	2.20955	1.00766	0.00186407	0.00401815
Seita.3G206300	6.07507	9.1693	2.98084	0.227838	-1.91275	0.00717352	0.00841902
Seita.3G207800	2.4901	0.306452	4.67374	10.5006	2.9178	0.00334638	0.00529231
Seita.3G210200	2.28038	0.898152	3.66261	2.84425	1.14688	0.000251459	0.00369669
Seita.3G212900	14.4683	19.4466	9.4899	0.342254	-1.2942	0.000442895	0.00760943
Seita.3G214900	0.956064	1.35978	0.552348	0.289539	-1.27945	0.00707966	0.000923232
Seita.3G215000	2.12321	3.09908	1.14734	0.260519	-1.62268	0.00503671	0.00744991
Seita.3G216900	13.2087	4.23051	22.1868	3.66065	1.75523	0.0052751	0.00168524
Seita.3G217300	3.73205	1.22534	6.23877	3.55177	1.60977	0.00898339	0.00611827
Seita.3G217700	62.103	90.7393	33.4668	0.257583	-1.89261	0.000600542	0.00677162
Seita.3G217800	9.72828	14.0075	5.44906	0.272274	-1.69393	0.00624195	0.00195676
Seita.3G218000	19.883	29.3938	10.3723	0.246582	-1.91237	0.00581006	0.00406762
Seita.3G218600	19.2471	26.568	11.9261	0.313661	-1.56506	0.00207282	0.000998625
Seita.3G219100	0.219877	0.439754	0	0.0487833	-1.54323	0.00757452	0.00611474
Seita.3G221000	29.74	41.9286	17.5513	0.292541	-1.65685	0.00413692	0.003681
Seita.3G221200	1.98542	0.833987	3.13686	2.6244	1.00423	0.0096931	0.00192633
Seita.3G221300	30.4647	13.4345	47.495	2.46824	1.1845	0.00372859	0.0098047
Seita.3G222200	3.10236	3.878	2.32671	0.420477	-1.01038	0.0081552	0.00120137
Seita.3G223000	59.6499	78.3332	40.9666	0.365236	-1.38833	0.00677876	0.00914413
Seita.3G224700	0.372435	0.635995	0.108874	0.132065	-1.70539	0.00239067	0.00821042
Seita.3G224800	0.349174	0.10017	0.598179	4.12885	1.42299	0.00906158	0.00909595
Seita.3G226500	0.624	0.993646	0.254353	0.199199	-1.04232	0.00292805	0.00786484
Seita.3G226600	6.05027	8.56964	3.5309	0.288872	-1.554	0.00521207	0.00108126
Seita.3G227300	4.70531	6.08543	3.32519	0.382943	-1.14914	0.00628212	0.0028599
Seita.3G229000	49.8558	66.938	32.7735	0.34192	-1.4877	0.00307553	0.00762665
Seita.3G231300	17.2614	20.8623	13.6604	0.457312	-1.05531	0.00289412	0.00159567
Seita.3G231900	5.44031	2.37485	8.50576	2.50028	1.07045	0.00200258	0.00952449
Seita.3G232500	20.0432	24.9972	15.0891	0.421937	-1.10954	0.00527924	0.00871484
Seita.3G232600	11.2028	5.21886	17.1868	2.29929	1.0952	0.00805408	0.00918985
Seita.3G232700	31.6904	38.5471	24.8337	0.450026	-1.06129	0.00896074	0.003398
Seita.3G233000	17.3764	20.9318	13.821	0.461205	-1.03151	0.00439442	0.00578659
Seita.3G235400	10.4946	12.7545	8.23473	0.451175	-1.02776	0.00478546	0.00257695
Seita.3G235900	21.3504	29.557	13.1438	0.31088	-1.54989	0.000352598	0.00986448
Seita.3G236200	1.24227	1.82897	0.655576	0.257955	-1.35741	0.00682751	0.00403402
Seita.3G236300	0.863249	0.210897	1.5156	4.9917	1.92343	0.00468514	0.00927618
Seita.3G236600	24.5416	29.7655	19.3178	0.453279	-1.06539	0.00334284	0.00204578
Seita.3G237800	65.332	24.876	105.788	2.96901	1.50911	0.00889964	0.000596654
Seita.3G238600	35.2706	46.1159	24.4253	0.369998	-1.34249	0.00199784	0.00932736
Seita.3G239400	64.6678	82.416	46.9196	0.39757	-1.27007	0.00206022	0.00623613
Seita.3G241000	0.205795	0.0588699	0.35272	4.0978	1.1355	0.00571087	0.00474045
Seita.3G242200	28.0942	7.51139	48.6771	4.52287	2.06309	0.00362118	0.000219941
Seita.3G243200	13.437	18.6762	8.19771	0.306766	-1.58574	0.0060172	0.00707486
Seita.3G244100	14.4319	20.4183	8.44555	0.289188	-1.65099	0.00743297	0.00636557
Seita.3G244300	18.8138	7.78561	29.842	2.67598	1.32208	0.00846871	1.26249e-06
Seita.3G244600	4.58676	1.77675	7.39676	2.90559	1.33966	0.00518073	0.00334375
Seita.3G244900	7.0682	3.16549	10.9709	2.41972	1.12349	0.0079067	8.48265e-05
Seita.3G245500	167.508	202.604	132.412	0.456321	-1.1036	0.0042467	0.0072461
Seita.3G245700	1.89994	2.71834	1.08153	0.281007	-1.44605	0.00506888	0.00745109
Seita.3G247900	562.583	751.378	373.789	0.347328	-1.513	0.00205643	0.00153212
Seita.3G248300	38.4451	48.0596	28.8305	0.419017	-1.17162	0.0020123	0.00085422
Seita.3G248500	36.3355	44.397	28.2741	0.444942	-1.06306	0.00433944	0.00256021
Seita.3G249200	4.1647	1.40861	6.92078	3.42718	1.53844	0.000140241	0.00881641
Seita.3G249600	213.213	267.716	158.71	0.413942	-1.23308	0.00275746	0.00141175
Seita.3G249700	66.0388	81.9655	50.1121	0.426938	-1.17121	0.0070454	0.000276248
Seita.3G250700	5.67268	7.31066	4.03471	0.387256	-1.09797	0.00436552	0.00296676
Seita.3G251500	6.70776	2.46752	10.948	3.09704	1.4935	0.00822378	0.00579668
Seita.3G251600	10.9074	14.1112	7.70358	0.382009	-1.20505	0.00676611	0.00737736
Seita.3G252900	3.14722	4.37851	1.91593	0.309101	-1.30128	0.00966875	0.0019538
Seita.3G255300	0.450757	0.0317548	0.869759	10.7567	1.26559	0.00587483	0.00621891
Seita.3G257700	7.43589	2.95768	11.9141	2.81183	1.32237	0.00397101	0.000338016
Seita.3G258000	91.291	124.27	58.3121	0.32768	-1.55468	0.00321778	0.00350183
Seita.3G260100	16.5064	23.4504	9.56236	0.284946	-1.70093	0.00361657	0.006687
Seita.3G262000	60.6827	91.1419	30.2235	0.231784	-1.98699	0.000334831	0.00694202
Seita.3G263500	65.357	103.376	27.338	0.184748	-2.34744	0.00877736	0.00628362
Seita.3G265100	1.78923	2.43837	1.14008	0.329466	-1.24787	0.00431206	0.00546683
Seita.3G267600	0.318244	0.559821	0.076667	0.125809	-1.4034	0.000649488	0.00929956
Seita.3G269500	2090.16	2854.51	1325.82	0.324286	-1.60901	0.00963086	0.0058483
Seita.3G269600	4050.97	5647.4	2454.55	0.303456	-1.70848	0.00182439	0.00906041
Seita.3G270300	3.64953	4.80523	2.49383	0.363871	-1.21217	0.00260611	0.000212945
Seita.3G271500	9.36473	11.9181	6.81137	0.399648	-1.16885	0.00431532	0.00014364
Seita.3G275600	0.0910687	0.0100525	0.172085	8.76473	1.06022	0.00132284	0.0036318
Seita.3G278200	0.0547071	0.0105052	0.098909	6.10876	1.02737	0.00974758	0.00979031
Seita.3G279300	5.65238	2.70693	8.59782	2.21774	1.00706	0.0030063	0.00223366
Seita.3G279400	26.2888	35.2515	17.326	0.343307	-1.46166	0.00597097	0.0032822
Seita.3G280300	0.482784	0.720819	0.244749	0.254712	-1.02854	0.00311788	0.00243354
Seita.3G282900	5.92571	7.35104	4.50038	0.428323	-1.04366	0.00509632	0.00951557
Seita.3G283100	32.8469	43.1956	22.4982	0.363823	-1.37262	0.0054281	0.00162746
Seita.3G283500	3.67157	5.40937	1.93377	0.251406	-1.68724	0.00277938	0.00670034
Seita.3G284100	2.1413	0.725437	3.55716	3.41482	1.37416	0.00513638	0.00631066
Seita.3G284700	4.90493	6.20788	3.60197	0.406253	-1.09232	0.00793181	0.00417434
Seita.3G286800	4.652	6.20003	3.10398	0.35194	-1.19655	0.00612092	0.00938918
Seita.3G291000	17.6946	25.1422	10.2471	0.285045	-1.65695	0.00346709	0.000639483
Seita.3G291600	62.0942	87.0947	37.0937	0.297448	-1.6827	0.00253751	0.00590762
Seita.3G293800	47.3042	58.919	35.6894	0.423126	-1.15164	0.00708281	0.00848547
Seita.3G297400	5.73104	1.75263	9.70946	3.86463	1.75131	0.0025772	0.00212462
Seita.3G298300	2.30868	0.707731	3.90963	3.84792	1.61392	0.00727061	0.00646064
Seita.3G299000	10.953	13.876	8.02993	0.404393	-1.18892	0.00709228	0.00202595
Seita.3G300500	8.37072	11.5465	5.19493	0.315229	-1.44435	0.00686255	0.00724503
Seita.3G304000	3803.08	5097.78	2508.38	0.343545	-1.53116	0.00837853	0.00762789
Seita.3G304400	113.46	137.892	89.0273	0.450831	-1.10057	0.0021258	0.00296567
Seita.3G306400	5.60108	2.43023	8.77193	2.51989	1.14908	0.00134477	0.00257697
Seita.3G312000	4776.65	6748.43	2804.86	0.290188	-1.7736	0.000495349	0.00814127
Seita.3G312200	257.608	308.059	207.156	0.469537	-1.05233	0.00383057	0.00305535
Seita.3G312800	1.07739	1.76088	0.393895	0.160225	-2.11284	0.0076288	0.00781347
Seita.3G313100	0.497059	0.12668	0.867437	4.66126	1.32714	0.0016738	0.00754852
Seita.3G313200	2.32121	0.939925	3.70249	2.7483	1.12359	0.000396948	0.00755635
Seita.3G314300	2.40287	3.55055	1.25519	0.247818	-1.78342	0.00582517	0.00174567
Seita.3G314700	0.902157	1.25636	0.547953	0.31113	-1.16155	0.00265936	0.00865024
Seita.3G318600	1.93958	0.609157	3.27	3.73956	1.56964	0.00556645	0.0090994
Seita.3G319200	181.494	258.215	104.773	0.283333	-1.77412	0.00754807	0.00212426
Seita.3G319400	157.917	237.539	78.2949	0.230175	-2.0665	0.0043604	0.00527846
Seita.3G322600	6.62801	8.46412	4.7919	0.396312	-1.13627	0.00192114	0.00169503
Seita.3G323200	7.9621	10.5728	5.3514	0.354395	-1.29314	0.00690766	0.00734925
Seita.3G323400	1.81279	2.46729	1.15829	0.330621	-1.2531	0.00904656	0.00733794
Seita.3G324600	153.254	192.133	114.374	0.41569	-1.213	0.00467341	0.0081592
Seita.3G326300	21.802	31.7131	11.8909	0.262302	-1.76763	0.00382619	0.00294116
Seita.3G326800	5.54438	8.90984	2.17892	0.173972	-2.06195	0.000284087	0.000221251
Seita.3G331100	10.859	14.124	7.59391	0.376244	-1.22598	0.00824903	0.00637381
Seita.3G332100	6.78513	9.04582	4.52443	0.351131	-1.23141	0.0094533	0.00875978
Seita.3G335000	23.313	28.9659	17.6601	0.425845	-1.15121	0.00358412	0.00858267
Seita.3G335100	2.47188	3.29397	1.64979	0.35413	-1.08221	0.00234402	0.00529838
Seita.3G335500	10.7646	4.57466	16.9545	2.58747	1.25863	0.0041668	0.00931512
Seita.3G337900	15.5726	5.54042	25.6047	3.22634	1.61193	0.00342816	0.00513412
Seita.3G340100	8.50531	13.8368	3.17383	0.161718	-2.29084	0.00466665	0.00852783
Seita.3G340200	2.99584	1.21735	4.77433	2.73727	1.21718	0.00489484	0.0082291
Seita.3G340500	2.17481	0.891775	3.45784	2.70654	1.23055	0.00993626	0.00885125
Seita.3G340900	1.92235	0.564853	3.27985	4.04795	1.76388	0.00288177	0.00250225
Seita.3G341300	12.3765	15.8578	8.8952	0.39294	-1.12515	0.00109843	0.00674041
Seita.3G341400	11.0915	14.3003	7.88265	0.386138	-1.15064	0.00850511	0.00364789
Seita.3G344500	2.09237	2.69909	1.48565	0.386323	-1.09502	0.00303034	0.00816439
Seita.3G346100	18.8451	23.2025	14.4877	0.436696	-1.03114	0.00108331	0.00293574
Seita.3G347400	4.76979	2.05602	7.48355	2.54095	1.138	0.00547922	0.00104999
Seita.3G347500	20.9616	25.2432	16.6801	0.461707	-1.0016	0.00989337	0.00313699
Seita.3G348400	0.446172	0.00860406	0.883739	48.6046	3.91164	0.00265395	0.00755976
Seita.3G349100	0.144545	0.242012	0.0470787	0.161149	-1.19442	0.00553007	0.00641428
Seita.3G349500	0.184344	0.306883	0.0618049	0.159359	-1.3323	0.00930685	0.00763194
Seita.3G350700	286.221	371.226	201.217	0.378459	-1.37197	0.0017371	0.00374408
Seita.3G351900	0.806366	1.16469	0.448042	0.2765	-1.26361	0.00992244	0.00780216
Seita.3G352100	14.8042	26.2358	3.37259	0.0901231	-3.25508	0.00882404	0.00320205
Seita.3G352300	6.87534	9.95928	3.7914	0.266305	-1.7474	0.00942891	0.00652607
Seita.3G353200	19.3121	8.38343	30.2408	2.51842	1.22244	0.00473804	0.000823272
Seita.3G353600	14.2188	18.0666	10.3709	0.401864	-1.11348	0.00938116	0.00216401
Seita.3G354100	14.2321	6.1943	22.2698	2.51	1.18997	0.00192744	0.00827237
Seita.3G357600	1.18677	0.429102	1.94443	3.15922	1.32132	0.00612037	0.00496919
Seita.3G366500	0.0421542	0	0.0843085	45.4173	2.55749	0.00319208	0.00715077
Seita.3G370300	17.5679	8.04522	27.0906	2.35099	1.14204	0.00310846	0.000957661
Seita.3G370700	2.76619	0.955396	4.57699	3.34387	1.60809	0.00889225	0.00672012
Seita.3G371800	0.895099	0.294339	1.49586	3.53924	1.44457	0.00856324	0.00727265
Seita.3G372000	3.45794	1.62188	5.294	2.27905	1.04313	0.00129977	0.00396177
Seita.3G372300	0.897587	0.352564	1.44261	2.85118	1.0136	0.00283624	0.00263978
Seita.3G373500	0.278129	0.483263	0.0729954	0.122136	-1.67793	0.00859034	0.00341607
Seita.3G374900	6.54767	3.00263	10.0927	2.34681	1.09338	0.00812392	0.00398016
Seita.3G375500	9.73125	12.0802	7.3823	0.427152	-1.09319	0.00918197	0.0057026
Seita.3G380200	8.57731	11.0937	6.06092	0.382208	-1.21485	0.00913892	0.00442754
Seita.3G382000	13.6921	5.47021	21.9139	2.79677	1.38522	0.00574066	0.00112256
Seita.3G384000	4.38765	5.75503	3.02027	0.36936	-1.09999	0.00586602	0.00344721
Seita.3G384900	2.45376	3.11436	1.79316	0.404236	-1.01979	0.00650443	0.00610515
Seita.3G386800	10.6612	13.3164	8.0061	0.420177	-1.12678	0.000630783	0.00159011
Seita.3G391400	5.71495	7.08356	4.34633	0.429697	-1.00196	0.0081838	0.00791222
Seita.3G392100	3.64888	1.11506	6.18271	3.86841	1.76644	0.00146946	0.00650061
Seita.3G392900	0.360301	0.108375	0.612227	3.87015	1.0397	0.00872853	0.00667562
Seita.3G394400	12.053	15.4024	8.70359	0.395275	-1.17019	0.00136948	0.0069316
Seita.3G396300	2.17977	0.965999	3.39354	2.45258	1.09093	0.0011162	0.00252384
Seita.3G397800	39.9879	54.9478	25.0279	0.318183	-1.56343	5.92949e-05	0.00534467
Seita.3G397900	2.89173	1.34972	4.43373	2.29364	1.00044	0.00333692	0.00414159
Seita.3G400400	71.8515	87.8447	55.8583	0.444116	-1.09439	0.00774047	0.00550113
Seita.3G402300	4.80213	6.46024	3.14402	0.340465	-1.38487	0.00196041	0.00810065
Seita.3G403100	3.79982	5.43758	2.16207	0.279777	-1.51846	0.00674457	0.00696801
Seita.3G403200	10.2932	13.6512	6.93518	0.355692	-1.2898	0.00379811	0.00755827
Seita.3G403900	13.2089	17.846	8.57187	0.336323	-1.36938	0.00910817	0.00740313
Seita.3G404300	1.03598	1.47073	0.601239	0.291684	-1.25703	0.00625158	0.00355035
Seita.3G406000	9.03692	3.58143	14.4924	2.82478	1.35225	0.00350755	0.00070802
Seita.3G406400	20.1215	24.3907	15.8524	0.45403	-1.04348	0.00414177	0.0064254
Seita.4G003100	19.6104	8.5175	30.7032	2.51671	1.24147	0.00139588	0.00685061
Seita.4G003300	29.2158	12.2799	46.1517	2.62388	1.30059	0.00253673	0.00654585
Seita.4G005000	0.0600717	0.0305349	0.0896084	2.09159	1.03485	0.00494953	0.00754956
Seita.4G005600	44.4403	53.9615	34.9192	0.451898	-1.08752	0.00613421	0.00819015
Seita.4G006100	56.5679	69.2789	43.857	0.442065	-1.12266	0.00435644	0.00554743
Seita.4G006200	40.4714	49.7818	31.1609	0.437123	-1.13394	0.00485746	0.00554668
Seita.4G006500	9.22128	11.3765	7.06605	0.434374	-1.0409	0.00330206	0.00276051
Seita.4G006600	3.41212	4.87721	1.94703	0.280805	-1.51963	0.0056564	0.00362427
Seita.4G008000	10.8725	14.147	7.59804	0.375665	-1.24731	0.00422628	0.00359112
Seita.4G008200	1.55429	0.576006	2.53257	3.06267	1.16032	0.00157992	0.00559045
Seita.4G008600	6.21529	9.07532	3.35526	0.260059	-1.633	0.00195631	0.00535112
Seita.4G008800	6.42521	2.96558	9.88484	2.32721	1.10144	0.0020185	0.00715624
Seita.4G014000	0.719507	1.16139	0.277625	0.171893	-1.97294	0.00403156	0.00449836
Seita.4G014100	3.1764	4.0811	2.27171	0.390864	-1.06628	0.00617414	0.00504516
Seita.4G014500	1.16163	1.57771	0.745542	0.335273	-1.11495	0.0023342	0.000343905
Seita.4G015600	19.5721	24.7281	14.416	0.407322	-1.18954	0.00896486	0.00571293
Seita.4G015900	75.2688	89.5683	60.9693	0.475333	-1.02014	0.00977588	0.00311318
Seita.4G016300	0.583616	1.02217	0.145062	0.110894	-1.92416	0.00954946	0.00128738
Seita.4G016400	0.223315	0.0371201	0.409509	7.17113	1.37046	0.00110838	0.00962856
Seita.4G017100	8.67389	3.12138	14.2264	3.18142	1.53648	3.48265e-05	0.00462529
Seita.4G021400	3.02321	0.894557	5.15186	4.01019	1.66384	0.000198749	0.00119868
Seita.4G023100	300.949	394.225	207.672	0.367807	-1.41868	0.00363937	0.00955816
Seita.4G031000	9.69049	4.54038	14.8406	2.28216	1.03794	0.00269691	0.00399541
Seita.4G033900	0.126397	0.227651	0.0251425	0.113827	-1.44635	0.00284361	0.00929335
Seita.4G035700	0.225753	0.111668	0.339839	2.15135	1.08732	0.00652265	0.00928554
Seita.4G035800	2.59283	0.85417	4.33149	3.52974	1.40358	0.000586127	0.00481236
Seita.4G036600	268.953	348.046	189.861	0.380891	-1.3581	0.0010355	0.00319981
Seita.4G037900	0.415343	0.119449	0.711237	4.08357	1.18796	0.00382209	0.00696005
Seita.4G041100	259.507	315.932	203.083	0.448836	-1.118	0.0026812	0.00863707
Seita.4G043300	2.23805	2.92334	1.55276	0.372729	-1.15314	0.00718411	0.00323055
Seita.4G045900	5.32033	1.81928	8.82138	3.38409	1.6033	0.0085916	0.00378496
Seita.4G046600	2.94899	3.76646	2.13152	0.396142	-1.13842	0.00942272	0.00610912
Seita.4G046700	70.3529	86.2615	54.4442	0.440807	-1.10812	0.00452656	0.00194791
Seita.4G047500	0.116145	0.0107829	0.221507	10.3583	1.37286	0.00440027	0.00329916
Seita.4G049300	2.28356	0.611003	3.95612	4.5062	1.83563	0.00634867	0.0089721
Seita.4G049800	21.611	10.5236	32.6983	2.16941	1.03428	0.00823651	0.000969622
Seita.4G050700	7.13023	2.63076	11.6297	3.08577	1.48766	0.00927017	0.00426916
Seita.4G056500	14.4437	17.8912	10.9962	0.430242	-1.01521	0.00628136	0.0023375
Seita.4G058800	9.9279	3.4842	16.3716	3.28001	1.59848	0.00839103	0.000427346
Seita.4G061100	8.67291	10.7529	6.59291	0.429074	-1.03043	0.00616446	0.00323774
Seita.4G065500	71.3061	84.73	57.8822	0.477013	-1.02176	0.00218708	0.00968567
Seita.4G068600	381.951	465.528	298.374	0.447513	-1.13139	0.00441056	0.00767194
Seita.4G071200	1.247	1.82554	0.668464	0.259454	-1.51813	0.00505822	0.00908688
Seita.4G074700	3.12938	3.97164	2.28712	0.403198	-1.10369	0.00950621	0.000473261
Seita.4G075600	84.8291	107.706	61.9522	0.401689	-1.25512	0.00862576	0.00418183
Seita.4G079800	23.3308	10.6188	36.0428	2.36981	1.14072	0.000727518	0.00277639
Seita.4G082600	0.865436	1.24533	0.485542	0.279725	-1.26339	0.00406361	0.00473796
Seita.4G084100	0.314736	0.566341	0.0631301	0.0885324	-2.2117	0.00777051	0.00811935
Seita.4G084200	7.16111	2.77301	11.5492	2.90714	1.37495	0.00271399	0.00188628
Seita.4G084300	72.5913	113.219	31.9636	0.197233	-2.25208	0.00565607	0.00566624
Seita.4G084600	8.26131	3.39032	13.1323	2.70418	1.31453	0.00256868	0.003657
Seita.4G085900	1.85423	0.590457	3.11801	3.6832	1.65379	0.00680025	0.0030803
Seita.4G087300	308.584	383.194	233.974	0.426341	-1.19111	0.00617755	0.00736048
Seita.4G087700	1.99211	0.74101	3.2432	3.05233	1.29044	0.000451982	0.00351014
Seita.4G088700	0.399227	0.121465	0.676989	3.85722	1.31486	0.00120957	0.00556743
Seita.4G089700	7.24756	0.477426	14.0177	20.2291	3.92656	0.00146831	0.00127371
Seita.4G091200	1.83265	2.72219	0.943101	0.248259	-1.45535	0.00891642	0.00391543
Seita.4G091300	12.3815	19.0077	5.75534	0.212479	-1.98221	0.000231129	0.00136924
Seita.4G091400	17.8903	27.5687	8.2118	0.208704	-2.04867	0.0037197	0.00913443
Seita.4G091500	3.13596	4.71306	1.55885	0.236549	-1.54746	0.00412765	0.00234617
Seita.4G092100	0.145165	0.0176957	0.272634	9.08345	1.4078	0.00450378	0.00787692
Seita.4G095600	0.131024	0.0178326	0.244215	8.12732	1.20669	0.000792375	0.00427417
Seita.4G098700	141.205	200.57	81.8398	0.28494	-1.75835	0.0075742	0.00333499
Seita.4G099100	0.637229	0.902849	0.371609	0.298798	-1.06026	0.0097877	0.00546952
Seita.4G099200	0.553694	0.762335	0.345054	0.323026	-1.09985	0.00782804	0.00258522
Seita.4G099600	40.8016	55.9299	25.6733	0.32065	-1.5544	0.004198	0.00664711
Seita.4G102700	18.6008	26.004	11.1976	0.300961	-1.61094	0.00311703	8.15933e-05
Seita.4G110300	2.91209	4.24559	1.57858	0.260768	-1.69565	0.00107125	0.00151692
Seita.4G113500	4.87357	1.68797	8.05916	3.33214	1.5744	0.0011804	0.00542281
Seita.4G113600	0.137604	0.0699453	0.205263	2.09159	1.03485	0.0059922	0.00807065
Seita.4G114200	8.49951	2.53291	14.4661	3.98514	1.8327	0.00833183	0.00621303
Seita.4G115200	4.29793	6.05549	2.54038	0.294327	-1.50838	0.00197942	0.00439967
Seita.4G116300	56.9626	23.977	89.9481	2.61915	1.33271	0.00279759	0.00383998
Seita.4G116600	20.3885	28.7694	12.0076	0.29168	-1.66213	0.0088965	0.00627716
Seita.4G117700	938.907	1245.92	631.893	0.354108	-1.47637	0.00354365	0.00306925
Seita.4G118500	201.88	101.183	302.577	2.08785	1.02364	0.00739191	0.00498454
Seita.4G119800	181.705	272.872	90.5379	0.231705	-2.05531	0.00419117	0.00835697
Seita.4G122600	40.3863	48.4351	32.3375	0.466271	-1.03274	0.00470659	0.00488846
Seita.4G125600	14.9876	4.86585	25.1093	3.60213	1.74516	0.00328951	0.00458868
Seita.4G127200	0.68462	1.05661	0.312629	0.213296	-1.62892	0.00266393	0.00272739
Seita.4G128800	9.96536	12.3957	7.53502	0.424813	-1.11221	0.00485738	0.000227268
Seita.4G132200	0.260337	0.465354	0.055321	0.098912	-1.93043	0.0038271	0.00605776
Seita.4G132600	46.1356	57.549	34.7222	0.421394	-1.17269	0.00946446	0.000572381
Seita.4G133200	5.98118	9.04303	2.91932	0.227262	-1.81656	0.00642071	0.00978038
Seita.4G134400	68.4093	98.1275	38.6911	0.275377	-1.79346	0.00287309	0.00154161
Seita.4G137800	152.365	181.097	123.632	0.476719	-1.01547	0.00601851	0.00168265
Seita.4G137900	53.7866	68.3541	39.2191	0.40084	-1.22091	0.00629005	0.00180308
Seita.4G138000	0.469114	0.229881	0.708346	2.17308	1.10524	0.00412427	0.000977726
Seita.4G138700	15.3977	20.1638	10.6317	0.368475	-1.32188	0.00942576	0.00477004
Seita.4G138900	1.49056	0.371994	2.60913	4.87969	1.95221	0.00931711	0.0039474
Seita.4G139900	5441.01	7198.04	3683.97	0.357333	-1.47577	0.0057692	0.00226313
Seita.4G140100	3.66789	4.63258	2.70319	0.409266	-1.02738	0.00613811	0.00644347
Seita.4G141700	8.77299	11.661	5.88497	0.353125	-1.32345	0.0057676	0.000716047
Seita.4G141800	2.54202	0.894991	4.18904	3.26235	1.35787	0.00613426	0.0067758
Seita.4G143900	0.330359	0	0.660718	31.0749	1.90805	0.00530544	0.00687758
Seita.4G146300	5.37831	7.1292	3.62741	0.355914	-1.32427	0.00511233	0.00866167
Seita.4G146700	0.409559	0.0236284	0.795489	20.489	2.92732	0.00499851	0.00892284
Seita.4G148700	0.167474	0.309976	0.0249712	0.0833855	-1.91687	0.00785908	0.00695974
Seita.4G149400	0.275428	0.0658431	0.485013	5.06197	1.66355	0.00646318	0.00866164
Seita.4G153900	0.779925	1.12193	0.437919	0.274816	-1.53327	0.00183028	0.00306325
Seita.4G155100	0.201016	0.36262	0.039413	0.112049	-1.47032	0.00684744	0.00969942
Seita.4G155400	6.44893	8.41447	4.48338	0.373264	-1.19927	0.00849907	0.00268202
Seita.4G156200	31.8451	40.8499	22.8402	0.390575	-1.26691	0.00644709	0.00354238
Seita.4G156300	6.198	2.62746	9.76854	2.59505	1.10369	0.00511397	0.00221169
Seita.4G161300	13.0768	5.47635	20.6772	2.63598	1.28134	0.00684652	0.00113073
Seita.4G165600	21.0968	25.8425	16.3512	0.44247	-1.01686	0.00257876	0.00868652
Seita.4G166700	7.18233	9.2981	5.06656	0.38115	-1.22499	0.00482456	0.00790227
Seita.4G167700	0.493256	0.147104	0.839407	3.94091	1.2928	0.000948788	0.00449328
Seita.4G169500	5.95918	2.42711	9.49125	2.72945	1.22546	0.000742387	0.00754024
Seita.4G170300	6.21483	8.98873	3.44093	0.267823	-1.73316	0.0042508	0.000737392
Seita.4G171200	0.266409	0.467489	0.0653288	0.120726	-1.55647	0.00299092	0.00892586
Seita.4G174100	9.59075	12.4151	6.76641	0.382664	-1.10016	0.00756089	0.00126975
Seita.4G175200	2114.18	2800.39	1427.98	0.35602	-1.48143	0.000976183	0.00446851
Seita.4G175400	1.43827	2.02732	0.849224	0.295877	-1.36796	0.00113083	0.00748927
Seita.4G175600	0.778818	1.09571	0.461926	0.298241	-1.3322	0.000330333	0.00997568
Seita.4G178100	1.68027	2.18134	1.17921	0.381076	-1.0225	0.00149306	0.0017945
Seita.4G180600	576.944	741.392	412.496	0.388474	-1.33691	0.00670233	0.00373719
Seita.4G181100	0.90211	1.57897	0.225249	0.108244	-2.22865	0.00318908	0.00359993
Seita.4G181500	7.05404	8.73558	5.37249	0.429691	-1.11346	0.00378493	0.00972163
Seita.4G183800	1.85723	2.87752	0.83693	0.205718	-1.88758	0.00980876	0.00969001
Seita.4G185000	2.74849	4.06352	1.43346	0.248005	-1.71397	0.00494762	0.0071789
Seita.4G185100	3.96213	4.91857	3.00569	0.427427	-1.05836	0.00821003	0.00898265
Seita.4G186000	12.9214	16.097	9.74583	0.422997	-1.13813	0.00665019	0.00527122
Seita.4G189900	10.1271	4.66087	15.5934	2.33589	1.07019	0.00803819	0.00296816
Seita.4G190700	22.3954	9.06955	35.7213	2.74971	1.36736	0.00956476	0.00819965
Seita.4G191000	21.2692	26.0177	16.5208	0.443538	-1.08618	0.0046965	0.00032361
Seita.4G192300	258.887	340.623	177.151	0.363138	-1.4276	0.00232667	0.000118493
Seita.4G194100	0.677639	1.15018	0.205099	0.13624	-1.78513	0.000974425	0.00364472
Seita.4G195300	0.333005	0.0189007	0.647109	16.7327	2.21438	0.00288917	0.00611885
Seita.4G196400	1.85156	2.45331	1.24981	0.357905	-1.18537	0.00224735	0.00740287
Seita.4G197200	2.16723	2.86028	1.47419	0.363475	-1.08593	0.00587433	0.00399041
Seita.4G199600	154.314	223.094	85.5349	0.267721	-1.85802	0.00272155	0.00298004
Seita.4G199800	15.9082	19.9427	11.8738	0.416137	-1.13634	0.00848719	0.00598994
Seita.4G202100	81.1893	97.6394	64.7393	0.463005	-1.05792	0.00332155	0.00883782
Seita.4G202700	0.387635	0.194023	0.581247	2.12479	1.06459	0.00324883	0.00773247
Seita.4G203000	1.18702	1.69277	0.681268	0.284476	-1.41551	0.00285498	0.00779639
Seita.4G203600	1.49806	0.10192	2.89421	18.8574	3.47064	0.00218346	0.00560414
Seita.4G204700	9.58146	3.66102	15.5019	2.95582	1.43191	0.00221646	0.00289201
Seita.4G205400	27.5251	35.3276	19.7225	0.390163	-1.23505	0.00910546	0.00847115
Seita.4G207000	2634.42	3403.44	1865.4	0.382669	-1.37398	0.00962109	0.00462485
Seita.4G207300	5.47459	6.78981	4.15936	0.428774	-1.02446	0.0086267	0.0076886
Seita.4G209300	0.154189	0.0430533	0.265325	4.18318	1.01479	0.000685986	0.0052162
Seita.4G209800	8.30726	10.8274	5.78711	0.373635	-1.28396	0.00744771	0.00674676
Seita.4G210000	2.01389	2.6053	1.42247	0.383607	-1.08053	0.00541316	0.00751825
Seita.4G211200	3.2914	4.3117	2.27109	0.369601	-1.16703	0.00730463	0.00375118
Seita.4G215400	10.0632	14.4021	5.72433	0.277866	-1.71353	0.00529449	0.0043246
Seita.4G215500	0.174325	0.291601	0.0570492	0.168337	-1.05027	0.00529017	0.00814391
Seita.4G216500	1.40604	0.34261	2.46948	5.00486	1.91547	0.00598403	0.00632836
Seita.4G218900	152.608	206.076	99.1392	0.335922	-1.53104	0.00907368	0.00167114
Seita.4G219400	5256.83	7207.92	3305.74	0.320206	-1.63334	0.00072671	0.00587966
Seita.4G220100	163.542	204.117	122.968	0.420658	-1.20786	0.00808983	0.0066388
Seita.4G220500	1.95523	0.583447	3.32702	3.97592	1.74701	0.000786783	0.00829498
Seita.4G221100	55.2052	69.3602	41.0502	0.413314	-1.21231	0.0031455	0.00829897
Seita.4G221600	99.5627	136.097	63.0283	0.323418	-1.56804	0.00992144	0.00325216
Seita.4G222200	22.2106	27.1548	17.2663	0.444172	-1.07855	0.0053048	0.00930494
Seita.4G224900	0.821834	1.36356	0.280108	0.152375	-1.93261	0.00378888	0.00222776
Seita.4G225500	5.97777	7.6584	4.29714	0.392118	-1.23123	0.00939136	0.00267986
Seita.4G226000	0.549532	0.159216	0.939849	4.06366	1.26785	0.00795292	0.00565097
Seita.4G226200	10.7473	13.7746	7.72007	0.392262	-1.15823	0.000911837	0.00670485
Seita.4G226500	10.7482	13.9437	7.55266	0.378669	-1.26081	6.13674e-06	0.00403744
Seita.4G226600	4.81198	6.26635	3.3576	0.375337	-1.19333	0.00715622	0.00715933
Seita.4G227700	3.25749	0.645132	5.86985	6.29899	2.2102	0.00526511	0.00286665
Seita.4G227800	38.2966	45.7984	30.7949	0.469625	-1.01394	0.00402392	0.0029609
Seita.4G228200	0.049738	0.0241888	0.0752872	2.19118	1.11974	0.00688264	0.00762399
Seita.4G228600	4.13106	1.65712	6.605	2.77993	1.08201	0.00936868	0.00822589
Seita.4G230400	0.0417274	0.0204478	0.0630071	2.17308	1.10524	0.00398394	0.00515584
Seita.4G231500	2.74382	3.67605	1.81159	0.34562	-1.28056	0.00384051	0.00915294
Seita.4G232000	18.2611	22.6132	13.909	0.430105	-1.06141	0.00892816	0.00604637
Seita.4G234700	1.62018	2.27213	0.968222	0.301998	-1.28804	0.00217023	0.00421317
Seita.4G236000	0.342856	0.608546	0.0771666	0.102655	-1.93786	0.00198532	0.0061909
Seita.4G236300	3.32748	4.56313	2.09183	0.321997	-1.34712	0.0045806	0.00772325
Seita.4G239800	22.1643	26.8321	17.4965	0.455651	-1.01697	0.00106317	0.0077836
Seita.4G240000	4.74972	1.90716	7.59228	2.77872	1.28027	0.00434551	0.000145467
Seita.4G241000	0.879974	0.127588	1.63236	8.60539	2.31019	0.00600682	0.00986645
Seita.4G242700	7.91982	3.22674	12.6129	2.72884	1.32359	0.00284468	0.00687215
Seita.4G245200	7.21506	9.1809	5.24922	0.399753	-1.17599	0.00621989	0.00193768
Seita.4G246200	2.87152	3.99078	1.75225	0.309729	-1.32109	0.00159903	0.00941578
Seita.4G246300	9.47786	4.04423	14.9115	2.57405	1.20628	0.00820243	0.00467282
Seita.4G247800	119.466	156.499	82.4323	0.367842	-1.38171	0.00688396	0.00447084
Seita.4G248300	32.8431	42.1452	23.5409	0.390372	-1.23355	0.00465863	0.00315036
Seita.4G249400	0.199788	0.0988238	0.300752	2.13877	1.08732	0.00568461	0.0033193
Seita.4G250000	4.84851	6.4739	3.22311	0.349061	-1.27403	0.00139409	0.00939996
Seita.4G251700	5.29733	6.75344	3.84122	0.398718	-1.08144	0.00548418	0.00770443
Seita.4G255800	2.8647	3.66561	2.06379	0.395303	-1.05162	0.00495574	0.00159585
Seita.4G256400	3.3734	4.52493	2.22186	0.346839	-1.12929	0.00184402	0.00294446
Seita.4G256500	11.5098	4.1722	18.8474	3.15323	1.52025	0.00356909	0.0099861
Seita.4G257000	11.8391	5.32393	18.3542	2.40696	1.1277	0.00574832	0.00645772
Seita.4G261600	14.7625	6.86214	22.6628	2.30584	1.09981	0.00208126	0.00398111
Seita.4G262000	3.55774	5.73777	1.37771	0.169474	-2.20444	0.00890302	0.00725094
Seita.4G263500	4.07765	1.72729	6.428	2.59776	1.15521	0.00458421	0.00956833
Seita.4G266500	1.71309	0.586461	2.83972	3.37365	1.38777	0.00289258	0.00188708
Seita.4G270600	54.8648	66.7041	43.0255	0.450432	-1.09307	0.0082505	0.00681915
Seita.4G270700	1.12997	0.378058	1.88188	3.46773	1.43106	0.00202958	0.00648035
Seita.4G271700	176.512	221.303	131.72	0.415609	-1.22257	0.00203758	0.000843366
Seita.4G272600	0.429885	0.0518028	0.807967	10.0396	1.94231	0.0095281	0.00645153
Seita.4G272800	0.357046	0.119414	0.594678	3.44497	1.04492	0.00141198	0.00356199
Seita.4G274600	0.0451253	0.00256122	0.0876893	13.1471	1.60782	0.00105922	0.00926624
Seita.4G275400	0.441105	0.725632	0.156578	0.160025	-1.86019	0.00554606	0.00482213
Seita.4G275500	88.114	133.31	42.9179	0.224837	-2.09183	0.0084051	0.00520821
Seita.4G276600	5.04133	1.87353	8.20913	3.05796	1.423	0.00936736	0.000938379
Seita.4G279500	35.1894	51.6467	18.732	0.253444	-1.87257	0.00661664	0.00766155
Seita.4G280300	72.4073	87.9136	56.901	0.452046	-1.07031	0.0038924	0.000326382
Seita.4G281200	10.1042	13.3464	6.86192	0.35925	-1.36793	0.00981142	0.00599033
Seita.4G281800	4.63671	5.84072	3.4327	0.410951	-1.13078	0.000534191	0.00916017
Seita.4G282300	24.2988	33.9297	14.668	0.302027	-1.63041	0.00589924	0.00401534
Seita.4G282500	0.493367	0.13776	0.848974	4.21163	1.18118	0.0088513	0.00115371
Seita.4G283700	0.751954	0.278159	1.22575	3.07445	1.36762	0.00868594	0.00355428
Seita.4G285400	0.354515	0.113302	0.595728	3.62678	1.06889	0.00990715	0.000344494
Seita.4G286400	7.95578	2.57467	13.3369	3.61464	1.68059	0.00268493	0.00786433
Seita.4G288300	7.79158	3.83607	11.7471	2.1381	1.01007	0.00147521	0.00593837
Seita.4G288600	179.632	230.911	128.352	0.388124	-1.32558	0.00728226	0.0079854
Seita.4G289400	50.7257	20.7127	80.7388	2.72142	1.35819	0.00760834	0.00419726
Seita.4G289700	147.084	174.11	120.059	0.481491	-1.01088	0.00095145	0.000575234
Seita.5G000800	0.470807	0.743392	0.198222	0.193012	-1.74533	0.0045994	0.00189218
Seita.5G002900	735.2	1008.43	461.971	0.319853	-1.62567	0.00898423	0.0031371
Seita.5G004500	76.6735	90.9145	62.4324	0.479532	-1.00719	0.00387401	0.00528669
Seita.5G005500	0.0944071	0.166464	0.0223501	0.137906	-1.15245	0.00821102	0.000660956
Seita.5G005800	5.52011	1.63036	9.40987	4.02618	1.8158	0.00120221	0.00554478
Seita.5G007300	0.119213	0.0131592	0.225267	8.76473	1.06022	0.00463909	0.00811392
Seita.5G008500	2.99451	4.16054	1.82849	0.311145	-1.25759	0.00706413	0.00309309
Seita.5G008900	2.54805	1.04977	4.04632	2.69047	1.21356	0.00616755	0.00198969
Seita.5G010100	6.54854	8.51532	4.58176	0.376638	-1.2132	0.008927	0.00341178
Seita.5G012000	1.61107	2.39224	0.829905	0.244797	-1.66576	0.00507764	0.0057911
Seita.5G015100	2.13075	0.855477	3.40603	2.77801	1.16748	0.00861009	0.00760141
Seita.5G016800	9.58222	12.1873	6.97714	0.400171	-1.18763	0.00752045	0.00568208
Seita.5G017800	10.0802	14.3004	5.85996	0.287274	-1.56424	0.00376567	0.00350293
Seita.5G018100	0.881125	0.34655	1.4157	2.84698	1.02837	0.00237721	0.00996932
Seita.5G021300	121.013	164.747	77.2799	0.327592	-1.54802	0.00679141	0.00108412
Seita.5G021400	160.457	230.187	90.7277	0.27528	-1.79212	0.00386755	0.00504511
Seita.5G021600	21.0502	27.6309	14.4695	0.36591	-1.34089	0.000818297	0.00157807
Seita.5G023600	0.871896	1.34374	0.400052	0.216452	-1.53956	0.00415038	0.0025771
Seita.5G024400	0.581165	1.05034	0.111989	0.082427	-2.40516	0.00555347	0.0078428
Seita.5G025400	28.8537	38.1068	19.6007	0.35933	-1.38282	0.00433488	0.000334292
Seita.5G025500	8.64011	3.45653	13.8237	2.79181	1.33091	0.00827443	0.00157529
Seita.5G028100	5.10752	1.93689	8.27816	2.9832	1.41278	0.00827775	0.00606609
Seita.5G029700	33.8794	42.6294	25.1294	0.411798	-1.18636	0.00129992	0.00910115
Seita.5G029800	3.1264	4.77821	1.47459	0.217767	-1.83878	0.00214179	0.00639324
Seita.5G032100	0.259325	0.433784	0.0848662	0.157856	-1.29089	0.000131265	0.00795455
Seita.5G033200	0.498949	0.862756	0.135143	0.124175	-1.70777	0.00201306	0.000112958
Seita.5G035900	8.69157	11.8352	5.54794	0.32783	-1.45461	0.00316938	0.00471136
Seita.5G036800	338.047	486.288	189.806	0.272538	-1.83873	0.00503741	0.00789649
Seita.5G037500	103.837	135.119	72.5555	0.37508	-1.33025	0.00751357	0.00538712
Seita.5G038200	1.72338	0.574834	2.87193	3.48013	1.42864	0.00102347	0.00513741
Seita.5G039100	39.1302	47.7326	30.5278	0.44666	-1.0939	0.00398806	0.00420683
Seita.5G040000	0.395353	0.676219	0.114487	0.130622	-1.72182	0.00960192	0.00204599
Seita.5G040100	978.216	1184.81	771.623	0.454707	-1.12114	0.00345712	0.00953741
Seita.5G041400	5.23949	7.24762	3.23135	0.313303	-1.37804	0.00142834	0.00659616
Seita.5G043200	1.78786	2.32853	1.24719	0.375192	-1.19431	0.00615829	0.00990822
Seita.5G044300	4.34538	6.1552	2.53556	0.289282	-1.51103	0.00405597	0.00412445
Seita.5G044400	2.53578	4.031	1.04055	0.184603	-1.91819	0.00220006	0.00224773
Seita.5G045500	26.8345	37.1632	16.5058	0.310333	-1.58334	0.0099264	0.00457256
Seita.5G046000	45.507	19.8585	71.1555	2.50163	1.23792	0.00718176	0.00598117
Seita.5G050500	2.21332	2.99025	1.43639	0.3382	-1.2247	0.00854756	0.00244175
Seita.5G053600	70.3234	88.4198	52.2271	0.412498	-1.21495	3.79983e-05	0.00845172
Seita.5G055400	0.0511634	0.0244849	0.0778419	2.23103	1.15032	0.00259336	0.00213177
Seita.5G056000	2.00539	0.713037	3.29775	3.22762	1.50902	0.00936204	0.0041377
Seita.5G056500	39.2805	48.8503	29.7108	0.425019	-1.11523	0.00846042	0.00915284
Seita.5G059000	7.86383	3.59297	12.1347	2.35808	1.01136	0.00102777	0.00973543
Seita.5G062600	0.21679	0.37945	0.0541306	0.13098	-1.34208	0.00169554	0.00574922
Seita.5G064300	8.62063	10.8113	6.42996	0.416068	-1.09024	0.0023887	0.00115684
Seita.5G065300	1.4596	2.13411	0.785081	0.259443	-1.58869	0.00126026	0.000195417
Seita.5G065900	0.37441	0.101577	0.647243	4.39313	1.46652	0.00157629	0.000691531
Seita.5G066600	3.79958	0.0225049	7.57665	176.888	5.93754	0.00808219	0.00965448
Seita.5G066700	1.50877	2.31194	0.705592	0.216604	-1.76526	0.00703064	0.00302605
Seita.5G066800	11.523	4.4517	18.5943	2.91588	1.42691	0.00241711	0.00232776
Seita.5G066900	59.6718	76.9296	42.414	0.385141	-1.28534	0.00493336	0.00253906
Seita.5G067100	94.6925	121.999	67.3861	0.385804	-1.29344	0.00654534	0.00360806
Seita.5G067400	13.1193	16.241	9.99757	0.430322	-1.07634	0.00639039	0.00324695
Seita.5G067800	30.5126	41.2866	19.7386	0.334134	-1.45951	0.00185792	0.00116577
Seita.5G067900	10.365	4.32823	16.4017	2.64535	1.2254	0.00693043	0.00610914
Seita.5G070300	0.5672	0.937486	0.196914	0.16033	-1.54153	0.00900709	0.00810633
Seita.5G070500	58.6502	82.337	34.9635	0.2966	-1.67603	0.00100606	0.00533074
Seita.5G070700	0.767754	1.27588	0.259629	0.145409	-2.27936	0.00956686	0.00658274
Seita.5G070800	0.0957465	0.0479241	0.143569	2.12479	1.06459	0.00500079	0.000145838
Seita.5G071000	3.21872	1.39825	5.03919	2.51565	1.02113	0.00208339	0.00743319
Seita.5G071600	0.48566	0.188833	0.782487	2.89114	1.24731	0.0016666	0.00271774
Seita.5G073100	8.04788	3.00226	13.0935	3.04421	1.45811	0.00556748	0.000132495
Seita.5G075600	59.8552	75.9825	43.7278	0.402073	-1.21263	0.00275291	0.00738728
Seita.5G079200	0.665657	0.146944	1.18437	5.56129	1.91977	0.0061968	0.00988754
Seita.5G079300	22.4857	29.5734	15.3981	0.363856	-1.34183	0.00989316	0.00766046
Seita.5G081100	12.0722	16.7133	7.4311	0.310865	-1.54423	0.0075253	0.00843988
Seita.5G081500	22.0487	27.5901	16.5074	0.418074	-1.14428	0.00472272	0.00934341
Seita.5G082500	13.9748	18.7279	9.2216	0.344188	-1.40764	0.00440484	0.00569262
Seita.5G085000	0.352718	0.640583	0.0648522	0.0769023	-2.73218	0.000160257	0.00433478
Seita.5G085100	32.7296	12.584	52.8753	2.93345	1.47249	0.00372382	0.00744719
Seita.5G088500	31.6786	15.7704	47.5868	2.10678	1.01655	0.00618586	0.00206227
Seita.5G089600	21.2711	25.6314	16.9109	0.46094	-1.01472	0.0052926	0.00527249
Seita.5G090200	1.96125	2.57521	1.34729	0.369814	-1.02118	0.00960199	0.00287748
Seita.5G090800	12.6555	5.93462	19.3763	2.27966	1.0231	0.00828572	0.00159151
Seita.5G091900	1.59518	0.507831	2.68253	3.67881	1.51988	0.00590148	0.000283232
Seita.5G092200	8.18552	12.1135	4.25753	0.246037	-1.83672	0.00812545	0.00838997
Seita.5G095600	0.308005	0.47625	0.139761	0.22039	-1.24754	0.00946241	0.00025044
Seita.5G095700	2.34522	3.4756	1.21483	0.246673	-1.65253	0.00774366	0.000919483
Seita.5G097600	27.2886	33.0646	21.5127	0.45448	-1.04819	0.0045798	0.00561737
Seita.5G099300	20.3354	26.6237	14.0471	0.368859	-1.29873	0.00013575	0.00408086
Seita.5G104000	100.068	121.64	78.4954	0.4506	-1.10419	0.001041	8.35787e-05
Seita.5G104100	7.58024	9.26936	5.89112	0.444206	-1.03982	0.00872418	0.0032601
Seita.5G112900	186.565	232.055	141.076	0.424507	-1.19196	0.00191036	0.00275347
Seita.5G113600	0.237802	0.0359554	0.439648	7.76874	1.39026	0.00417277	0.00734895
Seita.5G114500	0.204032	0.0969331	0.31113	2.24977	1.16413	0.00325154	0.00902716
Seita.5G114900	0.760832	0.247644	1.27402	3.58556	1.53212	0.00680078	0.00462607
Seita.5G115800	38.7996	47.1641	30.4351	0.450919	-1.03262	0.00168751	0.000164016
Seita.5G117500	8.63562	3.06834	14.2029	3.23086	1.54721	0.00614413	0.00830012
Seita.5G118800	6.45423	8.35061	4.55786	0.382195	-1.17928	0.00717416	0.00282685
Seita.5G121600	7.60764	10.1724	5.04287	0.346681	-1.37426	0.00368249	0.00278621
Seita.5G124000	9.39846	13.5213	5.27563	0.272856	-1.72459	0.00189766	0.00888944
Seita.5G124600	7.7644	2.64959	12.8792	3.39281	1.6299	0.00992188	0.0022059
Seita.5G125300	2.35247	0.833931	3.871	3.23858	1.46702	0.0021355	0.00509545
Seita.5G125700	1.26048	0.456539	2.06443	3.14291	1.05055	0.00633711	0.00401208
Seita.5G127600	6.32314	8.99434	3.65195	0.284287	-1.61815	0.00726188	0.00522406
Seita.5G128200	1.7055	0.712557	2.69845	2.64334	1.16438	0.0046432	0.00430812
Seita.5G129300	2.61239	1.14736	4.07742	2.48088	1.04662	0.000838277	0.00779863
Seita.5G129800	2.27986	3.80507	0.754644	0.141894	-2.30327	0.00970351	0.00223387
Seita.5G130200	0.50937	0.814904	0.203836	0.184711	-1.67293	0.00382035	0.00322496
Seita.5G130600	6.04969	2.43045	9.66893	2.77706	1.31353	0.00935287	0.00610936
Seita.5G134300	1073.14	1578.83	567.447	0.250939	-1.97873	0.00147053	0.00918283
Seita.5G134400	0.935671	1.22628	0.645062	0.369939	-1.11334	0.000756119	0.00928958
Seita.5G135300	38.2707	52.0055	24.5359	0.32953	-1.5253	0.000418177	0.00564173
Seita.5G135500	10.5021	13.0653	7.93899	0.424804	-1.09138	0.00883699	0.00201215
Seita.5G135600	14.5917	6.9416	22.2417	2.23718	1.02741	0.00146569	0.00603663
Seita.5G135700	2.03357	2.85138	1.21576	0.301569	-1.31879	0.000133938	0.00547458
Seita.5G137000	10.8333	13.6573	8.00936	0.409731	-1.18381	0.00262254	0.00889944
Seita.5G137200	16.1233	6.23491	26.0117	2.91246	1.43024	0.00315679	0.00575897
Seita.5G137500	12.6348	15.8177	9.45184	0.417938	-1.09336	0.007343	0.00641839
Seita.5G138400	0.285941	0.0348564	0.537025	9.56152	1.67945	0.00168559	0.00431723
Seita.5G142100	287.107	432.935	141.279	0.227876	-2.08568	0.0062914	0.000278432
Seita.5G142500	0.484535	0.713864	0.255205	0.25816	-1.32632	0.00829229	0.00392471
Seita.5G143000	195.762	89.3982	302.125	2.35953	1.20456	0.00524895	0.00334639
Seita.5G143400	11.0804	13.486	8.67474	0.449714	-1.00507	0.00321364	0.0072702
Seita.5G145100	34.9038	41.7723	28.0354	0.46873	-1.02101	0.005061	0.000320706
Seita.5G147000	22.8897	33.3862	12.3933	0.25929	-1.86842	0.00648916	0.00217764
Seita.5G147900	211.711	262.222	161.2	0.429241	-1.18323	0.00973972	0.00368838
Seita.5G148000	0.7108	0.965604	0.455995	0.334772	-1.12886	0.00786077	0.00373238
Seita.5G149100	43.5562	20.8106	66.3018	2.22441	1.0977	0.00706037	0.0028113
Seita.5G150700	1.79469	2.99268	0.596695	0.142947	-2.27301	0.00884612	0.00693946
Seita.5G150900	0.228691	0.11375	0.343632	2.12479	1.07667	0.00932919	0.00227139
Seita.5G151800	3.28747	1.15944	5.4155	3.25532	1.3467	0.00410161	0.00916013
Seita.5G156900	26.1405	32.7669	19.514	0.415998	-1.17743	0.00272872	0.00693334
Seita.5G157200	2.07488	2.87267	1.27709	0.313888	-1.28598	0.00758176	0.00152437
Seita.5G160900	17.2065	23.4578	10.9551	0.326675	-1.44995	0.00598202	0.00645132
Seita.5G161000	0.360896	0.51482	0.206972	0.288649	-1.20852	0.00928121	0.00526402
Seita.5G162200	0.710117	0.226354	1.19388	3.66525	1.38211	0.00490966	0.00742178
Seita.5G166900	1.28553	1.81002	0.761039	0.305747	-1.0117	0.00466439	0.00776553
Seita.5G167100	13.4143	17.1894	9.63923	0.392706	-1.13568	0.0038326	0.0065619
Seita.5G168600	7.49763	9.4156	5.57966	0.414614	-1.09016	0.00183501	0.00614855
Seita.5G172700	3520.48	4463.91	2577.05	0.403067	-1.30234	0.00721983	0.00112521
Seita.5G174100	10.4318	14.4041	6.45956	0.313792	-1.49631	0.00130323	0.00940084
Seita.5G175700	0.319753	0.151058	0.488448	2.26457	1.13704	0.0044023	0.0046225
Seita.5G176600	1.66274	0.567426	2.75805	3.38844	1.44816	0.00383499	0.00151013
Seita.5G176800	3.45365	4.9983	1.909	0.269473	-1.52521	0.00786016	0.00255494
Seita.5G178800	15.1778	19.0983	11.2574	0.412161	-1.12623	0.00186889	0.00364735
Seita.5G179700	3.99169	1.0482	6.93519	4.61577	2.04222	0.0017104	0.00833351
Seita.5G180100	4.22652	5.35295	3.1001	0.406318	-1.02993	0.00675859	0.00934633
Seita.5G182500	58.5452	70.7943	46.296	0.456666	-1.07422	0.00143998	0.00922337
Seita.5G184000	0.430235	0.784784	0.075687	0.0995993	-1.64906	0.00416647	0.00545238
Seita.5G187600	0.325068	0.00833145	0.641804	36.6525	3.47731	0.00313099	0.00748804
Seita.5G187700	2.15891	0.498519	3.8193	5.32492	2.05568	0.00555714	0.00427068
Seita.5G187800	5.63804	1.90804	9.36805	3.4257	1.57591	0.00918361	0.00453137
Seita.5G189000	4.18436	1.37794	6.99078	3.53951	1.61786	0.00735658	0.00669999
Seita.5G189700	0.431517	0.644948	0.218087	0.241394	-1.53621	0.00536525	0.00948418
Seita.5G192100	14.8657	6.04987	23.6816	2.73282	1.35829	0.00933283	0.00187153
Seita.5G195000	27.5941	36.515	18.6733	0.357219	-1.39862	0.00560444	0.00642924
Seita.5G195200	0.743785	0.15945	1.32812	5.79003	2.1973	0.00196288	0.00293301
Seita.5G195800	35.611	43.1385	28.0835	0.454758	-1.04515	0.00591553	0.00814128
Seita.5G197500	41.6899	51.5072	31.8727	0.432275	-1.11608	0.00603715	0.0067007
Seita.5G198500	0.42264	0.674664	0.170615	0.18907	-1.53754	0.00767348	0.00275615
Seita.5G200100	0.343653	0.100773	0.586532	4.00966	1.25828	0.00439181	0.00850595
Seita.5G203100	6.12758	2.40344	9.85172	2.86126	1.35589	0.00667273	0.00452815
Seita.5G203600	0.266597	0.0644311	0.468763	4.92137	1.33328	0.00525473	0.00939934
Seita.5G203800	0.389174	0.078414	0.699935	6.09958	1.90432	0.00396116	0.00218539
Seita.5G209700	74.4814	90.1616	58.8013	0.45549	-1.06102	0.00650633	0.00663563
Seita.5G211100	1.31295	0.465701	2.1602	3.2347	1.39558	0.00571206	0.000155454
Seita.5G212100	0.47232	0.158886	0.785754	3.43345	1.19693	0.00654325	0.00974445
Seita.5G213100	14.9223	20.692	9.15261	0.309324	-1.54212	0.00909034	0.00412231
Seita.5G213400	0.152738	0.0176957	0.28778	9.56152	1.4991	0.00163957	0.008818
Seita.5G213600	0.153054	0.00791774	0.29819	18.3263	2.36672	0.00206176	0.00705565
Seita.5G214900	0.341284	0.553727	0.128842	0.183875	-1.11501	0.00984606	0.00922368
Seita.5G215300	0.47345	0.134029	0.812871	4.18318	1.37922	0.0044673	0.00889602
Seita.5G215600	5618.06	7461.87	3774.25	0.353144	-1.49274	0.00202023	0.00563396
Seita.5G216600	5.78662	2.48966	9.08358	2.54716	1.20052	0.00583181	0.00813059
Seita.5G216800	49.7932	61.7685	37.8179	0.42762	-1.14915	0.005945	0.0081373
Seita.5G218400	5.61264	1.84817	9.37711	3.54084	1.66598	0.00461582	0.00493478
Seita.5G218600	2.13304	2.8103	1.45577	0.36645	-1.0227	0.00351459	0.00308084
Seita.5G223100	170.81	210.47	131.149	0.435076	-1.17158	0.00798915	0.00738667
Seita.5G224500	9.74702	12.2653	7.22874	0.412264	-1.10759	0.000180098	0.00258766
Seita.5G225900	0.729351	0.280691	1.17801	2.9244	1.08336	0.00393803	0.0074999
Seita.5G226500	6.37608	8.78642	3.96574	0.315782	-1.49152	0.00800037	0.00963198
Seita.5G228700	6.93117	9.27299	4.58934	0.346047	-1.38503	0.00717135	0.0069985
Seita.5G230000	0.730899	1.04096	0.420837	0.290009	-1.20988	0.009254	0.00196665
Seita.5G230100	4.14156	6.39451	1.88862	0.207446	-1.99647	0.00527037	0.00184749
Seita.5G231100	1.80631	0.127822	3.4848	18.44	3.58003	0.000657498	0.00681813
Seita.5G231700	1.30245	0.28262	2.32227	5.68204	2.00893	0.00728816	0.00624023
Seita.5G235000	11.3108	14.0689	8.55263	0.424931	-1.09927	0.00675662	0.00984764
Seita.5G235300	1.64356	2.21132	1.0758	0.3433	-1.16124	0.00463137	0.00923781
Seita.5G236800	4.72858	7.38562	2.07154	0.196805	-2.09692	0.00199606	0.00764887
Seita.5G237800	0.0907835	0.00915594	0.172411	9.56152	1.22457	0.00298242	0.0026636
Seita.5G238100	0.295637	0.445136	0.146139	0.243917	-1.19984	0.000688445	0.0027176
Seita.5G239000	28.1243	36.3057	19.9429	0.383756	-1.2841	0.00416469	0.00763501
Seita.5G239500	0.824735	0.16524	1.48423	6.22611	2.22405	0.00552181	0.00119961
Seita.5G240000	2145.12	2917	1373.25	0.32869	-1.59147	0.00364249	0.00793007
Seita.5G240100	28.8222	38.7968	18.8475	0.339447	-1.45059	0.00713112	0.00651738
Seita.5G241100	119.664	183.407	55.921	0.213052	-2.12684	0.00175419	0.00467262
Seita.5G241300	0.350614	0.510542	0.190686	0.273598	-1.12885	0.00901304	0.00210535
Seita.5G242700	8.20782	10.2786	6.13703	0.417613	-1.09326	0.00354256	0.0041885
Seita.5G242900	876.369	1060.3	692.437	0.45596	-1.11775	0.00991509	0.000103919
Seita.5G244300	3.1012	1.3637	4.83871	2.47711	1.08459	0.00895685	0.00570129
Seita.5G244900	1.86097	2.42557	1.29637	0.376265	-1.06648	8.04256e-05	0.00349717
Seita.5G245500	29.5444	38.6935	20.3952	0.368263	-1.33892	0.00465805	0.00591537
Seita.5G246400	1.74657	0.749842	2.7433	2.55337	1.00035	0.00112421	0.00927295
Seita.5G247500	0.377852	0.189126	0.566578	2.12479	1.06459	0.00151804	0.00780771
Seita.5G250000	12.4788	16.9187	8.03884	0.331861	-1.51734	0.00154192	0.00627271
Seita.5G253600	3.08139	4.72485	1.43792	0.215499	-1.8028	0.00518327	0.00346003
Seita.5G256300	88.0665	115.764	60.369	0.364144	-1.40999	0.00267488	0.00911571
Seita.5G258500	0.616092	0.209533	1.02265	3.38637	1.13403	0.00463251	0.00773521
Seita.5G259700	2.65453	4.1165	1.19255	0.207859	-1.70959	0.00585474	0.00335658
Seita.5G260200	1.59612	2.39778	0.794453	0.239038	-1.45076	0.00428397	0.00929419
Seita.5G262300	27.4393	38.9897	15.8889	0.284746	-1.70693	0.00384055	0.00197601
Seita.5G262400	10.7718	15.0627	6.48094	0.300851	-1.58836	0.00112557	0.007758
Seita.5G266900	33.9158	41.5271	26.3046	0.442473	-1.08667	0.00588883	0.00809888
Seita.5G269000	46.9179	56.2577	37.5781	0.466594	-1.00871	0.00902896	0.00348753
Seita.5G269400	5.16406	7.13208	3.19603	0.31414	-1.43395	0.00228163	0.000831781
Seita.5G270300	1.3243	0.466605	2.18199	3.25437	1.22113	0.00925368	0.0095841
Seita.5G271200	0.609625	0.945646	0.273603	0.21223	-1.50724	0.00998506	0.00576364
Seita.5G273500	0.390609	0.584066	0.197152	0.250739	-1.15837	0.00610418	0.00119308
Seita.5G274000	0.827496	1.13515	0.519841	0.326307	-1.10263	0.00805264	0.00418051
Seita.5G274500	13.1335	4.78582	21.4812	3.1334	1.54397	0.00156298	0.00537376
Seita.5G274700	4.65307	6.83961	2.46653	0.253153	-1.71636	0.000368167	0.00999869
Seita.5G279700	21.9573	26.5158	17.3989	0.458327	-1.04086	0.00849775	0.00126293
Seita.5G282200	6.6449	9.14318	4.14663	0.317269	-1.48897	0.000676973	0.00688847
Seita.5G284900	86.8568	124.262	49.4516	0.277949	-1.77636	0.00462586	0.000387304
Seita.5G285400	2.08385	3.13013	1.03758	0.234416	-1.69658	0.00566507	0.0014763
Seita.5G286200	11.2392	14.4727	8.00566	0.386706	-1.23051	0.00583063	0.000425789
Seita.5G286300	9.70877	14.1848	5.23275	0.258252	-1.76389	0.00395387	0.00206514
Seita.5G290100	1.96662	0.773829	3.15942	2.84812	1.17899	0.0068963	0.00288085
Seita.5G291400	2.19814	3.38119	1.01508	0.211636	-1.89718	0.00153928	0.00475178
Seita.5G291800	61.5905	80.0587	43.1223	0.376111	-1.36772	0.00607909	0.00575299
Seita.5G295200	41.2017	14.6096	67.7937	3.23945	1.60549	0.00472948	0.00553655
Seita.5G296600	1.69747	0.594077	2.80086	3.28435	1.32079	0.00775334	0.00503782
Seita.5G298500	4.42617	5.79515	3.0572	0.369368	-1.23318	0.0066788	0.0094619
Seita.5G299700	683.692	885.909	481.476	0.379463	-1.37426	0.00495286	0.00645128
Seita.5G300000	23.014	36.855	9.17303	0.174107	-2.36726	0.00720834	0.00551934
Seita.5G302100	8.41061	10.3099	6.51132	0.441355	-1.05812	0.00985979	0.00136253
Seita.5G302200	12.3411	14.8677	9.81441	0.461055	-1.03841	0.00538182	0.00252115
Seita.5G303300	2.40233	0.692539	4.11213	4.13719	1.75957	0.00914593	0.00214503
Seita.5G303900	14.821	18.4837	11.1583	0.421753	-1.14451	0.00354299	0.00170718
Seita.5G305800	12.0954	18.9734	5.21739	0.192569	-2.18198	0.0040448	0.0025662
Seita.5G306000	0.708408	1.05775	0.359067	0.24309	-1.49363	0.00693402	0.00215337
Seita.5G306400	1.76678	2.47011	1.06345	0.30475	-1.29133	0.00179914	0.00608999
Seita.5G307400	0.638761	1.05311	0.224413	0.158042	-1.87864	0.000455725	0.00379122
Seita.5G307700	4.15351	5.95204	2.35498	0.278211	-1.5405	0.00598432	0.00932382
Seita.5G308800	0.424403	0.617376	0.23143	0.277146	-1.04124	0.00330739	0.000259539
Seita.5G314300	0.177815	0.0467757	0.308855	4.46206	1.07341	0.00540103	0.00182547
Seita.5G315600	0.200766	0.350472	0.0510605	0.125809	-1.49414	0.00059206	0.00182387
Seita.5G316800	5.12892	1.68557	8.57226	3.54904	1.66255	0.00906098	0.00410036
Seita.5G318600	0.347801	0.0886403	0.606961	4.67683	1.393	0.00504547	0.00697564
Seita.5G319100	35.1626	50.1145	20.2107	0.281655	-1.76316	0.000487375	0.00199686
Seita.5G319900	5.5473	2.45837	8.63622	2.45258	1.09093	0.00619551	0.00502737
Seita.5G321000	1.26689	0.389667	2.14411	3.81623	1.37406	0.00303881	0.00429556
Seita.5G325700	15.762	5.82917	25.6948	3.07714	1.51073	0.000505116	0.00689272
Seita.5G326400	161.567	198.285	124.849	0.439666	-1.13843	0.00371188	0.00812514
Seita.5G326900	2.67819	3.40138	1.95499	0.403092	-1.05238	0.00808197	0.000463349
Seita.5G327900	34.4345	41.0704	27.7986	0.472704	-1.01118	0.00907582	0.0065687
Seita.5G329200	28.6037	34.893	22.3143	0.446725	-1.07076	0.00640808	0.00326877
Seita.5G330200	6.03732	1.96634	10.1083	3.58733	1.67745	0.00473203	0.000734675
Seita.5G332300	7.91092	3.50444	12.3174	2.45392	1.17198	0.000571893	0.00709134
Seita.5G333300	2.75005	3.57275	1.92735	0.378441	-1.13843	0.00550112	0.00389298
Seita.5G333700	4.13438	1.64141	6.62734	2.81788	1.2661	0.0075029	0.00445759
Seita.5G336700	1084.56	1434.17	734.953	0.357801	-1.46157	0.000863975	0.00425747
Seita.5G337600	1.05054	1.43962	0.661451	0.325257	-1.19225	0.00175455	0.000606894
Seita.5G338600	1.04724	0.403173	1.69131	2.92594	1.21567	0.0022424	0.00704116
Seita.5G339000	2.57153	3.7948	1.34826	0.254774	-1.40954	0.00545202	0.00893374
Seita.5G339300	4.91499	7.7563	2.07368	0.189227	-2.00151	0.00367441	0.00994512
Seita.5G341000	1.16404	0	2.32808	456.563	6.08252	0.00638612	0.0067654
Seita.5G341200	0.0789125	0	0.157825	19.123	1.04151	0.0026187	0.00566607
Seita.5G342400	0.16077	0.26012	0.0614192	0.183875	-1.16417	0.00409614	0.000671521
Seita.5G344100	10.9794	13.467	8.49183	0.441107	-1.00591	0.00443318	0.00505711
Seita.5G344200	1.07227	0.412788	1.73176	2.92158	1.01556	0.000157563	3.24261e-05
Seita.5G345300	0.484632	0.0700387	0.899225	8.23352	1.55419	0.00896537	0.00653149
Seita.5G349600	0.403064	0.615475	0.190653	0.226576	-1.42734	0.00998802	7.09847e-05
Seita.5G350500	3.12322	4.04881	2.19764	0.381684	-1.06879	0.00124759	0.00465484
Seita.5G350800	1.13466	1.52246	0.746864	0.348597	-1.03553	0.00105997	0.0038928
Seita.5G352500	16.7736	20.0479	13.4994	0.470296	-1.01135	0.00879545	0.00316648
Seita.5G352700	20.3673	6.47482	34.2597	3.6935	1.78393	0.00965294	0.000686245
Seita.5G355500	0.0803539	0.0405088	0.120199	2.09159	1.05079	0.0058694	0.00943589
Seita.5G355700	7.28481	10.2977	4.27192	0.291206	-1.51061	0.00902137	0.00244026
Seita.5G356600	1.40372	1.91868	0.888752	0.327449	-1.20331	0.00292445	0.00636267
Seita.5G358900	2.08578	0.807817	3.36374	2.90376	1.16798	0.0017035	0.0024933
Seita.5G361800	0.144025	0.012387	0.275663	11.1551	1.50788	0.00137098	0.00803058
Seita.5G362400	16.0302	7.20958	24.8508	2.40657	1.18566	0.00746993	0.00709148
Seita.5G363000	642.012	278.573	1005.45	2.51992	1.30553	0.0020241	0.00789057
Seita.5G363100	86.5464	112.841	60.2518	0.372889	-1.36179	0.000149921	0.00130385
Seita.5G363500	84.9186	104.006	65.8311	0.442056	-1.10709	0.00771194	0.00446493
Seita.5G364000	8.97105	4.1109	13.8312	2.34909	1.08004	0.00245773	0.000643063
Seita.5G364600	0.345334	0.582315	0.108353	0.142131	-1.72193	0.00104358	0.00562086
Seita.5G365600	5.3015	7.15881	3.44419	0.338139	-1.26096	0.000755621	0.00176278
Seita.5G365700	30.124	36.3699	23.8781	0.458518	-1.05545	0.00298956	0.00197044
Seita.5G365900	101.197	129.313	73.0807	0.394632	-1.29404	0.00656053	0.00874212
Seita.5G370200	5.2265	2.36986	8.08315	2.38137	1.08332	0.00280332	0.00953259
Seita.5G372000	0.802898	0.0201365	1.58566	47.4662	4.21415	0.00132335	0.00998746
Seita.5G372100	27.0685	32.751	21.386	0.456055	-1.05884	0.000603911	0.00533719
Seita.5G372800	18.3453	23.7691	12.9214	0.379755	-1.30569	0.00794622	0.00766348
Seita.5G376100	0.689602	0.260694	1.11851	2.98798	1.07822	0.00876816	0.00798141
Seita.5G376700	4.55881	1.71631	7.40131	3.00922	1.36364	0.000814974	0.00939806
Seita.5G377200	28.5872	7.65884	49.5156	4.5121	2.05513	0.00101837	0.00969281
Seita.5G377700	19.682	28.8438	10.5201	0.254908	-1.85398	0.009902	0.00837282
Seita.5G377800	2.81713	3.94625	1.68802	0.299694	-1.51968	0.00312317	0.00174708
Seita.5G378200	5.47696	8.72177	2.23215	0.179564	-2.23266	0.00745716	0.00544498
Seita.5G381900	7.14833	3.39557	10.9011	2.24159	1.01147	0.00776127	0.000686204
Seita.5G383100	59.304	13.88	104.728	5.2663	2.30172	0.00538006	0.00814881
Seita.5G384700	462.24	648.678	275.802	0.296865	-1.72517	0.00886565	0.00351384
Seita.5G385000	0.589066	0.200492	0.977641	3.38935	1.23103	1.26541e-05	0.00650525
Seita.5G386300	3.23652	4.38672	2.08632	0.333829	-1.31032	0.00597667	0.00454319
Seita.5G386600	32.2009	41.773	22.6288	0.378299	-1.34213	0.00420382	0.00257712
Seita.5G386800	0.16356	0.0187635	0.308357	9.95996	1.66844	0.00569854	0.00738492
Seita.5G387100	1.96925	0.746556	3.19195	2.98229	1.26678	0.00304283	0.00828104
Seita.5G387900	1.15154	1.51644	0.786649	0.367287	-1.00625	0.000433466	0.00274862
Seita.5G388800	4.16325	1.76695	6.55955	2.59131	1.1233	0.00517996	0.00854469
Seita.5G390300	38.1262	45.7956	30.4569	0.464423	-1.05008	0.00748381	0.00260519
Seita.5G393200	225.106	267.756	182.456	0.475791	-1.03821	0.00543198	0.00307485
Seita.5G393300	44.763	54.2618	35.2643	0.453882	-1.0682	0.00803591	0.00728965
Seita.5G394500	2.76755	0.984399	4.5507	3.22628	1.51707	0.00934438	0.00845161
Seita.5G395000	1.15205	0.460224	1.84388	2.79582	1.21215	0.00159956	0.00504227
Seita.5G395300	1495.76	2019.99	971.532	0.335804	-1.55768	0.00312674	0.000875346
Seita.5G397400	8.10764	10.3576	5.85767	0.395215	-1.22085	0.00482015	0.000345865
Seita.5G398000	11.584	15.0815	8.08649	0.374947	-1.26162	0.00359058	0.00188505
Seita.5G398400	2.13225	3.03619	1.2283	0.287055	-1.34792	0.00776394	0.00416811
Seita.5G400800	1.1088	1.66866	0.54894	0.23224	-1.73647	0.00170176	0.00784371
Seita.5G400900	1.09925	1.60495	0.593558	0.261692	-1.52418	0.00307656	0.00755041
Seita.5G401100	16.2095	19.7427	12.6763	0.44887	-1.01146	0.00708072	0.00234981
Seita.5G404400	237.318	314.15	160.486	0.356721	-1.44145	0.00246556	0.00468858
Seita.5G405600	36.2688	44.0266	28.511	0.452387	-1.04857	0.00149837	0.00761779
Seita.5G406700	0.687672	0.00563469	1.36971	86.054	4.63966	0.00816855	0.00325959
Seita.5G409300	0.122994	0.0313461	0.214641	4.61001	1.06259	0.00366274	0.00172342
Seita.5G411200	7.27201	9.22584	5.31818	0.402997	-1.16868	0.00206303	0.00880181
Seita.5G413100	21.2228	29.4874	12.9582	0.307047	-1.59984	0.00100912	0.00555053
Seita.5G413300	163.321	73.8213	252.82	2.39109	1.21026	0.00694458	0.004364
Seita.5G413400	89.6758	112.399	66.9527	0.415947	-1.21806	0.00580958	0.00378968
Seita.5G415400	2.1204	2.71283	1.52797	0.395086	-1.07688	0.00831215	0.00624542
Seita.5G415600	19.0931	25.0612	13.125	0.365905	-1.34849	0.00634121	0.00330508
Seita.5G416300	11.2732	14.3525	8.19389	0.399587	-1.12987	0.00110194	0.00459742
Seita.5G418400	5.12015	8.49464	1.74566	0.144325	-2.52939	0.0061872	0.00487954
Seita.5G419000	5.99341	2.10419	9.88263	3.27835	1.58438	0.00809323	0.000504707
Seita.5G422200	6.5324	2.69059	10.3742	2.69142	1.22868	0.00818888	0.00831513
Seita.5G422700	1.91351	2.4874	1.33962	0.379244	-1.04991	0.00831653	0.00652588
Seita.5G423000	0.207492	0.414985	0	0.0682967	-1.02418	0.00128619	0.00702488
Seita.5G424400	28.17	35.1154	21.2245	0.422282	-1.14055	0.00174857	0.00124911
Seita.5G424700	2.00698	0.586373	3.42758	4.06076	1.56468	0.0048911	0.00590789
Seita.5G429100	31.4707	46.677	16.2644	0.243359	-1.97174	0.00599542	0.00854095
Seita.5G430500	1.14361	1.85033	0.436899	0.171809	-1.88055	0.00445241	3.39134e-05
Seita.5G435900	1.90804	0.393079	3.423	6.04022	2.19385	0.00356155	0.00281676
Seita.5G436000	0.303327	0.0351425	0.571512	9.56152	1.4991	0.00979014	0.000458155
Seita.5G437300	31.6637	40.9298	22.3975	0.382242	-1.30161	0.00644146	0.000732577
Seita.5G438800	3.3217	1.3465	5.29689	2.74564	1.22715	0.00941302	0.00991024
Seita.5G438900	152.575	188.747	116.402	0.430618	-1.17457	0.00278099	0.00961088
Seita.5G439000	42.7451	52.3034	33.1868	0.443086	-1.11854	0.00747717	0.00823693
Seita.5G439500	0.424952	0.587257	0.262647	0.321576	-1.03005	0.00857976	0.0014554
Seita.5G440400	22.1579	8.91673	35.3991	2.77152	1.35845	0.00357871	0.00636193
Seita.5G442500	21.0185	28.1789	13.858	0.343771	-1.40768	0.00294698	0.000903836
Seita.5G444400	2.33047	0.581263	4.07967	4.8825	1.94844	0.00216858	0.00653481
Seita.5G446500	362.778	432.97	292.585	0.471834	-1.05084	0.00670054	0.00467537
Seita.5G446700	10.8596	13.6831	8.03611	0.410803	-1.11484	0.00346995	0.0081018
Seita.5G447100	0.0779737	0.0368363	0.119111	2.26457	1.13704	0.00792327	0.000246078
Seita.5G447200	0.132741	0.0169386	0.248543	9.26275	1.69479	0.00816924	0.00944699
Seita.5G448000	5.85054	2.39941	9.30167	2.70588	1.21855	0.00914651	0.00105627
Seita.5G448400	4.51018	6.35883	2.66153	0.294072	-1.47577	0.00677987	0.00868959
Seita.5G451000	73.1898	87.2886	59.0909	0.472826	-1.00024	0.00318272	0.00567691
Seita.5G452900	1.59423	2.16913	1.01933	0.336148	-1.01378	0.00335705	0.00601796
Seita.5G453200	5.56569	2.1431	8.98828	2.92655	1.29747	0.00801074	0.00833952
Seita.5G453400	1.37785	0.0281999	2.72751	54.5006	4.28338	0.00431204	0.00194907
Seita.5G453500	10.8734	3.09133	18.6554	4.20874	1.86426	0.00454978	0.00224396
Seita.5G453600	1.25448	0.433087	2.07588	3.33894	1.35081	0.00227118	0.000959687
Seita.5G454800	40.4772	48.753	32.2013	0.461419	-1.01798	0.00995975	0.00802617
Seita.5G454900	5.64787	2.46006	8.83567	2.50731	1.08161	0.00151618	0.00514027
Seita.5G460600	177.363	222.827	131.9	0.413345	-1.22422	0.00292257	0.00524436
Seita.5G461800	148.203	186.021	110.385	0.414341	-1.23301	0.00813843	0.00870276
Seita.5G462500	0.334715	0.501044	0.168386	0.247783	-1.23565	0.00866318	0.00362452
Seita.5G462600	0.107057	0.054418	0.159696	2.09159	1.03485	0.00168443	0.00240052
Seita.5G463600	111.808	147.669	75.9462	0.359188	-1.40892	0.00373267	0.003981
Seita.5G467400	2.71947	1.08083	4.35811	2.81407	1.25841	0.00688809	0.00374762
Seita.5G467700	2.99517	5.19228	0.798068	0.109872	-2.6881	0.000279215	0.000216203
Seita.5G468100	1.42206	2.10133	0.742784	0.2531	-1.43409	0.00373471	0.00832823
Seita.5G468300	1.08717	0.360295	1.81405	3.5022	1.34378	0.00614704	0.00820662
Seita.5G468400	2.06879	0.862812	3.27476	2.64843	1.05652	0.00402889	0.00593255
Seita.5G468900	2.42341	0.927565	3.91925	2.94782	1.27668	0.00403052	0.000195777
Seita.6G001400	44.6696	18.1664	71.1727	2.73526	1.37542	0.00472328	0.00770827
Seita.6G002000	19.9306	32.6157	7.24558	0.155527	-2.50193	0.00869094	0.00409457
Seita.6G003000	131.575	158.046	105.103	0.464365	-1.05869	0.00648985	0.00520508
Seita.6G003900	1.30023	2.35124	0.249227	0.077586	-3.01688	0.00303365	0.000642974
Seita.6G004000	3.13	4.6506	1.60939	0.243391	-1.73333	0.00233277	0.00844757
Seita.6G005100	4.35128	5.513	3.18957	0.406059	-1.02119	0.00630507	0.00388414
Seita.6G005600	499.452	634.129	364.775	0.401647	-1.28428	0.00482353	0.00872445
Seita.6G005700	2338.24	3185.95	1490.54	0.326646	-1.60072	0.00822775	0.00926441
Seita.6G006000	6.20926	8.224	4.19451	0.357169	-1.27658	0.000260689	0.00267215
Seita.6G008100	6.28281	2.88886	9.67676	2.33875	1.05549	0.00205977	0.000880814
Seita.6G009100	229.876	290.537	169.216	0.406673	-1.26231	0.00657102	0.00307122
Seita.6G009500	2.39989	3.06484	1.73494	0.396447	-1.11994	0.000868291	0.00732334
Seita.6G010400	2.80114	0.885624	4.71665	3.71065	1.56666	0.000136514	0.000358309
Seita.6G011100	11.6408	15.3243	7.95724	0.362846	-1.34959	0.00627463	0.00475339
Seita.6G011800	2.09725	0.771965	3.42254	3.09344	1.39364	0.00590096	0.00646684
Seita.6G011900	0.905395	0.20717	1.60362	5.34022	1.84552	0.00502637	0.00777113
Seita.6G012200	0.615729	0.192817	1.03864	3.74283	1.41791	0.00961609	0.00963362
Seita.6G013400	1.95569	2.60974	1.30165	0.353259	-1.06033	0.000770409	0.00814531
Seita.6G014300	2.77246	4.6382	0.906726	0.13996	-2.31708	0.00216987	0.000919149
Seita.6G014400	9.59114	12.9638	6.21847	0.335727	-1.38729	0.00573915	0.00166799
Seita.6G015100	16.3056	21.0581	11.553	0.383527	-1.24429	0.00515777	0.00537563
Seita.6G015200	124.169	156.393	91.9445	0.410547	-1.22814	0.00456844	0.00487572
Seita.6G018200	0.243174	0.0658957	0.420453	4.36506	1.27998	0.00487385	0.00498743
Seita.6G019800	0.320423	0.0912139	0.549633	4.13719	1.24203	0.00243092	0.00109178
Seita.6G021200	3.99099	5.25563	2.72634	0.365588	-1.08945	0.00277229	0.00419853
Seita.6G022400	0.1686	0.00689116	0.330308	23.107	2.74694	0.00957712	0.00958644
Seita.6G023900	1.47121	0.476285	2.46614	3.60758	1.51514	0.00476456	0.00867758
Seita.6G024700	2.22566	0.912296	3.53902	2.70707	1.13612	0.00285525	0.00603837
Seita.6G025600	3.85999	1.37628	6.34371	3.21523	1.42328	0.00109289	0.00104875
Seita.6G026600	2.16824	2.92386	1.41261	0.340095	-1.21962	0.00565398	0.00768802
Seita.6G031300	7.84512	3.06204	12.6282	2.87896	1.39619	0.00806668	0.00676399
Seita.6G032200	2092.31	2807.09	1377.53	0.342624	-1.53126	0.00397753	0.00483732
Seita.6G032700	2.07934	2.7687	1.38999	0.355404	-1.05822	0.00484583	0.00967717
Seita.6G032800	0.048307	0	0.0966139	19.123	1.04151	0.00555939	0.000665055
Seita.6G034700	0.829322	0.355945	1.3027	2.55443	1.02608	0.0082158	0.0076098
Seita.6G037100	8.58448	3.76135	13.4076	2.48866	1.1972	0.00821541	0.00717035
Seita.6G039600	9.42018	13.7043	5.13606	0.262678	-1.70211	0.00242309	0.00512092
Seita.6G042600	1.08355	1.57832	0.588784	0.265599	-1.4226	0.00496209	0.000755392
Seita.6G043700	0.125856	0.010565	0.241146	12.5495	1.85812	0.000793801	0.00599545
Seita.6G045900	1.38022	1.92441	0.836021	0.309598	-1.18044	0.00181661	0.000255866
Seita.6G046800	1.23033	1.93375	0.526903	0.197824	-1.68547	0.00582117	0.00997962
Seita.6G047300	44.706	56.7881	32.6238	0.401488	-1.19343	0.00756283	0.00681962
Seita.6G047400	0.462298	0.0161357	0.908461	35.6167	3.92799	0.0021201	0.00390963
Seita.6G048800	5.26838	8.25313	2.28362	0.194205	-2.10949	0.00307228	0.00947646
Seita.6G049100	33.5173	40.3189	26.7157	0.46289	-1.01392	0.00236737	0.00544956
Seita.6G049400	5.60403	6.92558	4.28249	0.432493	-1.04281	0.000843606	0.00051223
Seita.6G049900	37.1997	46.0907	28.3087	0.428944	-1.15276	0.00458031	0.00772948
Seita.6G050100	12.2046	4.8435	19.5657	2.8197	1.31788	0.0071574	0.00986782
Seita.6G050900	181.522	226.541	136.503	0.42074	-1.20645	0.00897408	0.000268795
Seita.6G051200	3.85459	1.58192	6.12726	2.7027	1.10829	0.00177963	0.00552523
Seita.6G053800	140.548	172.732	108.365	0.438096	-1.13428	0.00471199	0.000528058
Seita.6G054900	0.888653	0.0680769	1.70923	16.365	3.06011	0.00981938	0.00409469
Seita.6G055900	309.59	404.407	214.773	0.370815	-1.39964	0.00454399	0.00653893
Seita.6G056700	4.17783	5.52009	2.83558	0.360123	-1.2302	0.00568908	0.00667324
Seita.6G057400	39.0661	0.242157	77.89	213.461	7.0614	0.00538023	0.00803116
Seita.6G057500	7.9023	0.116008	15.6886	86.054	5.36181	0.000535151	0.00323476
Seita.6G057600	0.137345	0.0648843	0.209805	2.26457	1.13704	0.0031333	0.00953915
Seita.6G061400	17.6307	21.9233	13.3382	0.425096	-1.12503	0.000357852	0.00763113
Seita.6G062200	0.0819365	0	0.163873	19.123	1.04151	0.00612991	0.00361019
Seita.6G062600	1.98255	0.78608	3.17901	2.82208	1.2336	0.00804242	0.00704119
Seita.6G063000	3.12012	4.40244	1.83779	0.293436	-1.46837	0.00121146	0.00403097
Seita.6G067600	0.230458	0.400043	0.0608728	0.131339	-1.42898	0.00821081	0.00579061
Seita.6G068000	1.82014	2.53007	1.1102	0.309654	-1.31503	0.00517978	0.00666567
Seita.6G069100	21.7702	29.3974	14.1429	0.336379	-1.42716	0.00522971	0.0037683
Seita.6G072600	2.30396	3.31649	1.29142	0.276404	-1.39963	0.000904961	0.00100896
Seita.6G075200	5.80367	7.6862	3.92114	0.35712	-1.28984	0.00297996	0.000469635
Seita.6G075500	0.666603	0.130226	1.20298	6.37436	2.15478	0.00454893	0.00965993
Seita.6G075700	3.32635	4.37642	2.27628	0.366125	-1.1098	0.00227438	0.00757162
Seita.6G075900	1.21945	1.70417	0.734729	0.306158	-1.24077	0.00718141	0.000140164
Seita.6G076100	4.59363	2.14773	7.03952	2.28846	1.07233	0.00136665	0.0044062
Seita.6G076300	1.88858	0.439552	3.33761	5.28711	2.12305	0.00580944	0.00530304
Seita.6G079500	1.69936	2.14284	1.25587	0.411333	-1.00227	0.00274949	0.00387879
Seita.6G079700	2.25326	0.968931	3.53759	2.54843	1.0493	0.00335431	0.0080548
Seita.6G082000	506.241	645.199	367.283	0.397465	-1.30214	0.000345313	0.00560577
Seita.6G084700	5.23137	1.87279	8.58995	3.20106	1.5026	0.00587487	0.0080672
Seita.6G088800	33.8351	45.1928	22.4775	0.347511	-1.42038	0.00909289	0.00202109
Seita.6G089500	3.8029	4.84937	2.75642	0.398397	-1.08709	0.0059144	0.00723268
Seita.6G090800	7.41482	9.77174	5.0579	0.361847	-1.3286	0.00726338	0.00842289
Seita.6G092300	0.17249	0	0.34498	21.5135	1.26559	0.00389549	0.00365678
Seita.6G092400	0.207876	0	0.415753	19.123	1.04151	0.00227703	0.00930442
Seita.6G093400	5.97896	8.20738	3.75054	0.31991	-1.44973	0.00599541	0.00338949
Seita.6G093800	5.0083	0.78682	9.22977	8.09645	2.55045	0.00549854	0.00803118
Seita.6G098100	17.0086	7.8481	26.1691	2.3281	1.09229	0.00214946	0.000428853
Seita.6G101100	1.91606	0.647353	3.18477	3.43015	1.48753	0.0095124	0.00354291
Seita.6G101500	25.2081	10.9945	39.4217	2.50333	1.20911	0.00139329	0.0053588
Seita.6G103300	79.6879	96.0204	63.3554	0.46071	-1.07991	0.000646122	0.000657508
Seita.6G105600	0.814378	0.333456	1.2953	2.7114	1.23007	0.00545358	0.00899601
Seita.6G107700	4.888	2.18687	7.58913	2.42284	1.08171	0.00402015	0.00632186
Seita.6G110600	5.76714	1.97194	9.56234	3.38372	1.56852	0.00743461	0.00441494
Seita.6G111300	35.3937	13.9454	56.8421	2.84565	1.42062	0.00288956	0.00681698
Seita.6G114400	5.29177	6.79796	3.78559	0.390304	-1.11817	0.00221889	0.00904904
Seita.6G118800	145.558	176.465	114.651	0.453665	-1.09824	0.00762462	0.00212851
Seita.6G118900	135.261	167.609	102.912	0.428733	-1.1805	0.00667021	0.000155315
Seita.6G120500	99.7535	119.147	80.3599	0.470942	-1.04513	0.00612573	0.00370236
Seita.6G122600	0.264781	0.124793	0.404769	2.27086	1.08531	0.00628019	0.00251267
Seita.6G123900	22.5419	27.4254	17.6583	0.44978	-1.05892	0.00910694	0.000481597
Seita.6G127500	49.386	59.9904	38.7817	0.451444	-1.08949	0.00862796	0.00803591
Seita.6G127700	6.36417	2.36075	10.3676	3.06509	1.43665	0.00192311	0.00569925
Seita.6G127900	65.9946	31.2853	100.704	2.24739	1.11612	0.00280947	0.000775991
Seita.6G128300	32.7981	16.1188	49.4773	2.14318	1.01625	0.00204355	0.00354099
Seita.6G129500	0.101078	0.0499979	0.152159	2.15135	1.08732	0.00121719	0.00430421
Seita.6G130800	56.0495	68.5585	43.5406	0.443474	-1.12299	0.00949768	0.00659056
Seita.6G131200	12.465	20.4419	4.48801	0.154637	-2.37299	0.00248775	0.0011367
Seita.6G131300	12.8995	20.6752	5.12384	0.173633	-2.31876	0.00672761	0.00451276
Seita.6G131400	14.4731	23.1091	5.83712	0.176862	-2.31044	0.00026646	0.00177271
Seita.6G131500	4.28392	7.08792	1.47992	0.147425	-2.40335	0.00567733	0.00363443
Seita.6G131600	3.85349	5.22223	2.48476	0.335304	-1.22027	0.0016795	0.000775015
Seita.6G135000	53.2051	74.6581	31.7521	0.297085	-1.66652	0.00311962	0.00125405
Seita.6G135500	5547.69	6725.04	4370.34	0.453722	-1.13039	0.00602236	0.00932055
Seita.6G138000	0.227631	0.0547562	0.400505	4.98862	1.498	0.00986418	0.0065476
Seita.6G139000	94.1599	124.536	63.7837	0.35766	-1.42844	0.00263735	0.00673755
Seita.6G141300	61.8768	76.9033	46.8502	0.425479	-1.16023	0.00324167	0.00205136
Seita.6G144100	1.67619	0.581283	2.7711	3.32248	1.38572	0.00713812	0.00466436
Seita.6G144900	0.240807	0.35801	0.123603	0.258958	-1.00344	0.00256182	0.00331348
Seita.6G150200	1.96372	0.563095	3.36435	4.16276	1.76673	0.00224638	0.0024003
Seita.6G150500	12.8541	20.7096	4.99861	0.168903	-2.39754	0.00575995	0.00233382
Seita.6G152400	15.2326	22.1216	8.34356	0.263866	-1.75703	0.00117797	0.00849006
Seita.6G154200	2.24867	3.00618	1.49117	0.349538	-1.1592	0.000265622	0.00554711
Seita.6G155500	0.353123	0.132168	0.574077	3.02312	1.05439	0.00295414	0.0080272
Seita.6G155600	0.157161	0.284366	0.0299567	0.108654	-1.51712	0.00763999	0.000474349
Seita.6G157200	24.8554	32.3465	17.3644	0.375163	-1.29384	0.00940058	0.00573097
Seita.6G158000	10.7707	3.26457	18.2768	3.90689	1.81581	0.00500604	0.00867498
Seita.6G158500	4043.57	5433.71	2653.44	0.340945	-1.54192	0.00423464	0.00720475
Seita.6G159400	20.0927	27.5995	12.5859	0.318779	-1.51648	0.00831326	0.00277392
Seita.6G163400	132.047	162.199	101.895	0.438662	-1.14279	0.00326761	0.00917901
Seita.6G163800	0.820465	0.29299	1.34794	3.19944	1.13193	0.00666164	0.00472081
Seita.6G166000	14.1978	21.97	6.42565	0.204525	-2.14671	0.00402704	0.00328148
Seita.6G169000	16.9078	20.9041	12.9114	0.431798	-1.0682	0.00392097	0.00100654
Seita.6G170200	8.30012	11.0026	5.59765	0.356501	-1.25904	0.000251723	0.0032271
Seita.6G170500	5.4833	6.92687	4.03972	0.407768	-1.145	0.0010799	0.00303875
Seita.6G172800	3.42256	4.56657	2.27855	0.349947	-1.26108	0.00933864	0.0056099
Seita.6G172900	0.0654205	0	0.130841	26.2942	1.60782	0.00275155	0.00662164
Seita.6G174800	2.73822	4.62794	0.848499	0.130637	-2.46666	0.00590189	0.00643981
Seita.6G176700	8.67509	12.7838	4.56638	0.250232	-1.78815	0.00508389	0.0076479
Seita.6G178500	168.048	241.123	94.9723	0.275016	-1.83011	0.00431808	0.00850963
Seita.6G179000	1.16918	1.7264	0.611968	0.252886	-1.47348	0.00640035	0.00743441
Seita.6G179200	23.6514	34.41	12.8928	0.261853	-1.81762	0.00936823	0.00238463
Seita.6G179500	3.14336	1.08173	5.20498	3.35511	1.45415	0.00193105	0.00894211
Seita.6G181000	174.127	220.665	127.589	0.403718	-1.2761	0.00840092	0.00695129
Seita.6G183100	0.202989	0	0.405979	26.2942	1.60782	0.00103753	0.00149135
Seita.6G186100	9.08018	13.2292	4.93116	0.260712	-1.78419	0.00312243	0.00214358
Seita.6G186200	0.145528	0.068588	0.222467	2.27086	1.08531	0.00134614	0.00114223
Seita.6G186600	1.31983	0.501502	2.13816	2.97123	1.13718	0.000139391	0.00947821
Seita.6G189000	1.22613	2.00957	0.442695	0.159785	-2.01197	0.00329505	0.0066229
Seita.6G189200	24.9181	31.8923	17.944	0.393207	-1.2256	0.0084808	0.00234766
Seita.6G190300	11.6133	16.4288	6.79777	0.289577	-1.6071	0.00766794	0.00389812
Seita.6G190600	5.70163	7.27927	4.12399	0.39733	-1.07345	0.00822078	0.00806949
Seita.6G191000	1.71903	0.585479	2.85259	3.39398	1.38331	0.00139398	0.00493106
Seita.6G191700	72.2205	102.156	42.285	0.289154	-1.70202	0.00396845	0.00310961
Seita.6G198000	2.46751	1.0897	3.84532	2.4636	1.10077	0.00441346	0.00700507
Seita.6G202400	130.607	172.056	89.1583	0.361837	-1.42372	0.000658885	0.00265268
Seita.6G203500	210.692	258.655	162.73	0.439304	-1.14351	0.00573422	0.00300034
Seita.6G207800	11.3052	17.4737	5.13676	0.206192	-2.03782	0.00836066	0.0023717
Seita.6G207900	13.784	21.1251	6.44298	0.213796	-2.00005	0.00147555	0.000869259
Seita.6G208000	7.46802	11.9815	2.95454	0.173846	-2.18557	0.006878	0.0072323
Seita.6G208100	90.6184	123.289	57.9478	0.328251	-1.54227	0.00371041	0.00857804
Seita.6G208800	0.263871	0.0136505	0.514092	14.3423	1.76549	0.0038575	0.00918644
Seita.6G210800	4.17685	6.21953	2.13418	0.241181	-1.76	0.00760702	0.00474851
Seita.6G211600	1.54816	0.365967	2.73036	5.16744	1.88938	0.00150393	0.00929128
Seita.6G213600	0.305807	0.503808	0.107806	0.177065	-1.05041	0.00532477	0.00853883
Seita.6G214100	2.4477	3.70355	1.19185	0.227507	-1.74555	0.000644102	0.0024306
Seita.6G217100	45.005	53.9436	36.0663	0.466979	-1.01893	0.00599709	0.00188217
Seita.6G221500	9.83605	4.07391	15.5982	2.67274	1.23271	0.00267146	0.0056155
Seita.6G222200	1.52443	2.13002	0.918845	0.304508	-1.33518	0.00966743	0.000900173
Seita.6G222500	4.22821	5.75327	2.70316	0.329199	-1.38029	0.00869897	0.00529245
Seita.6G222800	12.514	15.3918	9.63622	0.437535	-1.06761	0.00963796	0.00621575
Seita.6G224600	12.2499	17.7107	6.78906	0.267997	-1.76408	0.0029253	0.00305972
Seita.6G224700	4.41833	5.9363	2.90036	0.342214	-1.33332	0.00250945	0.00289329
Seita.6G224800	17.219	24.1411	10.2969	0.2981	-1.62619	0.00956948	0.00494699
Seita.6G225300	35.2415	15.38	55.1029	2.50137	1.2415	0.00813536	0.00488033
Seita.6G225700	25.4903	33.9823	16.9983	0.349506	-1.41029	0.00315385	0.00358144
Seita.6G225800	72.038	91.5336	52.5424	0.400843	-1.26613	0.0035738	0.00839286
Seita.6G226500	11.4966	4.16227	18.831	3.15778	1.50336	0.00189012	0.00506905
Seita.6G227700	13.0165	19.3802	6.65276	0.240299	-1.87151	0.0018817	0.0012838
Seita.6G228300	6.1944	2.2491	10.1397	3.14692	1.51685	0.000471455	0.00726966
Seita.6G230800	111.005	133.803	88.2075	0.460362	-1.06063	0.00950747	0.00901828
Seita.6G235200	17.7698	21.6343	13.9054	0.449272	-1.01857	0.00287102	0.00915211
Seita.6G235500	73.1307	92.3074	53.954	0.408164	-1.23921	0.00591671	0.00928743
Seita.6G237000	43.6083	64.7856	22.431	0.241851	-1.96693	0.00115076	0.008737
Seita.6G243300	13.4055	5.14172	21.6692	2.94217	1.46272	0.00505488	0.00361672
Seita.6G244000	22.4608	6.61053	38.3111	4.04537	1.91699	0.00385963	0.00812088
Seita.6G244100	2.02799	0.809857	3.24612	2.79651	1.16592	0.00408831	0.00428022
Seita.6G244900	25.8815	35.9254	15.8376	0.308076	-1.58383	0.00440552	0.00515989
Seita.6G245200	0.162742	0.246227	0.0792577	0.24309	-1.01719	0.00294975	0.00315605
Seita.6G245800	46.9986	70.656	23.3412	0.230775	-2.02865	7.34328e-05	0.00135855
Seita.6G250500	0.498766	0.755965	0.241567	0.237456	-1.24016	0.00981164	0.00936869
Seita.6G251100	12.69	5.38962	19.9903	2.58942	1.24164	0.00945233	0.00154993
Seita.6G251800	431.189	523.145	339.234	0.452754	-1.1189	0.00925612	0.00301762
Seita.6G255100	350.135	442.252	258.019	0.407367	-1.2595	0.00942126	0.00412557
Seita.7G006200	15.427	19.2876	11.5664	0.419052	-1.13765	0.00240813	0.00391686
Seita.7G007800	0.395526	0.699005	0.0920462	0.113827	-1.64522	0.00857926	0.00125011
Seita.7G008800	24.4132	42.1474	6.6791	0.110876	-3.01464	0.00303186	0.00932302
Seita.7G008900	66.4425	100.233	32.6519	0.227522	-2.06564	0.00330942	0.00673663
Seita.7G011800	44.2484	56.5669	31.9298	0.394236	-1.26881	0.00606438	0.0079703
Seita.7G015500	0.740892	0.0875739	1.39421	10.9024	2.8982	0.00743967	0.00784139
Seita.7G015900	0.985086	0.367742	1.60243	3.03257	1.05531	0.00530501	0.00608423
Seita.7G017700	150.742	192.834	108.649	0.393463	-1.28861	0.000642476	0.0094766
Seita.7G018900	3.29948	4.20976	2.3892	0.398039	-1.07016	0.009331	0.00303067
Seita.7G021600	1.49877	0.376992	2.62055	4.78076	1.57296	0.00422543	0.00785439
Seita.7G024800	0.177536	0.327076	0.0279955	0.0885324	-1.82682	0.0058454	0.0048235
Seita.7G025600	14.8789	27.9152	1.84264	0.0469383	-3.98197	0.00523219	0.00282428
Seita.7G025900	29.712	40.694	18.7299	0.321803	-1.4937	0.00167846	0.00426424
Seita.7G029200	6.00751	7.71089	4.30414	0.391122	-1.12326	0.00292623	0.00599691
Seita.7G030000	5.02568	2.22987	7.82149	2.44881	1.0696	0.000547386	0.00355546
Seita.7G030800	2.32102	0.866902	3.77513	3.03899	1.39443	0.00891492	0.00235917
Seita.7G032900	0.395576	0.649039	0.142113	0.165807	-1.59449	0.000716127	0.00202478
Seita.7G034400	1.90138	2.59709	1.20566	0.332838	-1.00525	0.00997545	0.00345193
Seita.7G037600	27.5023	33.0682	21.9364	0.463471	-1.00363	0.00588844	0.00840117
Seita.7G040200	0.201366	0.0426756	0.360056	5.76987	1.81678	0.00661718	0.00136717
Seita.7G040900	52.791	74.3635	31.2185	0.293274	-1.67888	0.00511966	0.00321611
Seita.7G043900	3.08945	0	6.1789	958.543	7.16373	0.00368201	0.00935148
Seita.7G044800	1.86875	0.538653	3.19885	4.13985	1.79832	0.00942027	0.00841623
Seita.7G045200	0.506084	0.794246	0.217921	0.199199	-1.67525	0.00842552	0.0067117
Seita.7G045300	1.86162	2.53368	1.18956	0.332137	-1.17079	0.00919669	0.00291221
Seita.7G046200	26.0978	31.8458	20.3498	0.446261	-1.09898	0.00703481	4.2053e-05
Seita.7G050800	3.79863	6.34012	1.25715	0.13968	-2.51941	0.00870098	0.00582809
Seita.7G050900	0.508562	0.772297	0.244827	0.234638	-1.29107	0.00123075	0.00581689
Seita.7G056200	53.7311	76.7995	30.6628	0.278875	-1.76445	0.00312087	0.00914104
Seita.7G056500	1.73241	0.666839	2.79798	2.9272	1.25605	0.00526557	0.00811022
Seita.7G056700	0.982651	0.333312	1.63199	3.40756	1.32142	0.00401533	0.00144337
Seita.7G058500	4.96803	1.54918	8.38688	3.77805	1.76688	0.0018153	0.00430654
Seita.7G059700	5.4258	6.89623	3.95537	0.401906	-1.08156	0.00345983	0.00650822
Seita.7G060100	1.46858	1.98621	0.950956	0.339685	-1.09563	0.0094998	0.00678433
Seita.7G061300	6.87455	8.97008	4.77903	0.374545	-1.10286	0.00712407	0.00472285
Seita.7G061400	0.25324	0.06984	0.436641	4.28276	1.26637	0.0083472	0.00774021
Seita.7G065800	6.13923	2.58888	9.68958	2.61293	1.2494	0.00738963	0.00737432
Seita.7G067300	3.70411	1.58302	5.82519	2.56867	1.11604	0.000752497	0.000775263
Seita.7G072400	5.09215	8.38476	1.79955	0.150402	-2.52193	0.00574168	0.00448537
Seita.7G073500	0.562088	0.171809	0.952367	3.80287	1.03169	0.00281597	0.00216358
Seita.7G073600	3.88803	1.59732	6.17875	2.70008	1.22593	0.00307802	0.000921963
Seita.7G073800	0.779335	1.23593	0.322741	0.191635	-1.65854	0.000474277	0.00780855
Seita.7G074300	4.69068	6.18219	3.19916	0.364389	-1.11033	0.00340923	0.00559786
Seita.7G076200	0.867123	0.306356	1.42789	3.24694	1.29827	0.00650002	0.00657239
Seita.7G076400	6.71788	9.62075	3.81502	0.27739	-1.68802	0.00886857	0.00509799
Seita.7G076700	0.192813	0.0323421	0.353284	7.38844	2.1074	0.00268598	0.00310382
Seita.7G076800	0.682479	0.0433879	1.32157	20.637	3.76698	0.00760119	0.0086553
Seita.7G078600	0.455897	0.619807	0.291987	0.332898	-1.18447	0.00586195	0.00390036
Seita.7G081600	76.2975	96.487	56.108	0.406109	-1.23438	0.00689499	0.00309744
Seita.7G081700	1.59291	2.15301	1.0328	0.340548	-1.08354	0.000800703	0.00467916
Seita.7G081800	25.2736	33.7236	16.8236	0.34864	-1.40058	0.00615985	0.00237161
Seita.7G081900	37.5458	47.0849	28.0067	0.415488	-1.18024	0.00883439	0.0069115
Seita.7G082300	2.51303	3.45118	1.57489	0.320095	-1.38931	0.00856675	0.00929432
Seita.7G085100	47.7734	62.6483	32.8986	0.366819	-1.36089	0.00442002	0.00290056
Seita.7G085600	25.3837	32.6232	18.1443	0.388506	-1.27681	0.00340403	0.00761411
Seita.7G088200	22.1877	30.6904	13.6849	0.311523	-1.58582	0.00360554	0.00353078
Seita.7G088700	61.4796	77.6821	45.2771	0.406986	-1.25364	0.00328238	0.00429104
Seita.7G089500	2.8803	3.66057	2.10002	0.402673	-1.03174	0.00419225	0.00952241
Seita.7G090200	5.36811	6.90003	3.83619	0.389677	-1.11998	0.000365945	0.00771248
Seita.7G090500	13.0428	17.4732	8.61244	0.34464	-1.38996	0.00715455	0.00286882
Seita.7G090700	8.54514	4.03438	13.0559	2.25957	1.02401	0.00288405	0.000784053
Seita.7G091200	0.59982	0.858632	0.341008	0.285703	-1.20594	0.00234825	0.00534768
Seita.7G091500	8.31881	12.2058	4.43182	0.254132	-1.79508	0.00635591	0.00161789
Seita.7G092700	3855.47	5026.66	2684.27	0.372838	-1.41137	0.00520056	0.00693452
Seita.7G093100	10.6922	13.4004	7.98397	0.416954	-1.07221	0.00392729	0.00889304
Seita.7G093700	53.3244	64.0172	42.6316	0.465164	-1.01679	0.00678024	0.00714212
Seita.7G094000	464.47	591.625	337.314	0.398088	-1.30071	3.83402e-05	0.00538648
Seita.7G097100	348.213	444.549	251.877	0.395632	-1.29441	0.0063919	0.00813364
Seita.7G097200	1247.21	1589.05	905.372	0.397801	-1.31239	0.00156906	0.0070915
Seita.7G097300	90.1729	115.144	65.2018	0.395434	-1.28207	0.00211377	0.00971637
Seita.7G100300	1.61083	0.623382	2.59827	2.90444	1.07015	0.00551554	0.005692
Seita.7G101700	0.518412	0.176728	0.860097	3.38964	1.36768	0.00512893	0.00403315
Seita.7G107900	1.55493	2.24413	0.865724	0.272323	-1.50126	0.00432487	0.00589453
Seita.7G110200	1.89041	2.55713	1.2237	0.336444	-1.26132	0.00119021	0.00484435
Seita.7G111300	60.2362	75.8749	44.5975	0.410442	-1.234	0.0057991	0.00716425
Seita.7G111700	13.2463	17.2853	9.20724	0.372205	-1.3137	0.00579543	0.00201218
Seita.7G112200	539.124	740.071	338.176	0.319062	-1.61202	0.0065598	0.00669072
Seita.7G114300	1.94677	3.48897	0.404564	0.0850668	-2.86759	0.00124174	0.000485348
Seita.7G114700	8.62274	11.7918	5.45367	0.323844	-1.42477	0.00891038	0.00358797
Seita.7G115900	42.3342	55.1606	29.5078	0.373619	-1.34731	0.00387363	0.00352379
Seita.7G116400	66.6566	86.2347	47.0786	0.381221	-1.34245	0.00420243	0.00599001
Seita.7G116800	0.411626	0.58576	0.237492	0.292273	-1.15254	0.00615289	0.00715686
Seita.7G117500	1.58304	0.436068	2.73002	4.34308	1.63212	0.00349577	0.00524485
Seita.7G118200	1.66109	2.27678	1.04541	0.326594	-1.12241	0.00203386	0.00208305
Seita.7G119400	13.8198	17.1259	10.5136	0.428976	-1.10577	0.00958695	0.00826562
Seita.7G119500	22.3306	28.7711	15.89	0.386999	-1.13825	0.000674928	0.00679003
Seita.7G120200	1.96069	2.64404	1.27734	0.340437	-1.19795	0.00208093	0.00193066
Seita.7G120800	13.3312	17.2637	9.39868	0.380529	-1.26384	0.00318894	0.00696388
Seita.7G121800	2838.24	3637.97	2038.51	0.391225	-1.34199	0.00293244	0.00631372
Seita.7G122000	0.438653	0.0468118	0.830494	11.5535	2.42555	0.00213172	0.00731279
Seita.7G123000	4.12837	5.51125	2.74549	0.349606	-1.24603	0.0093967	0.00289032
Seita.7G123300	8.61904	3.18037	14.0577	3.0857	1.52193	0.000600464	0.00891991
Seita.7G123400	3222.35	4468.75	1975.95	0.308718	-1.68573	0.00330409	0.0074701
Seita.7G124200	1.53712	0.635341	2.4389	2.67795	1.02121	0.00834813	0.00923727
Seita.7G125600	3.52559	1.31599	5.73519	3.04147	1.40963	0.00464678	0.00485517
Seita.7G130100	5.98356	1.96522	10.0019	3.55209	1.68675	0.00850161	0.0088516
Seita.7G130900	1.3229	0.171186	2.47462	9.68734	2.47469	0.00629003	0.0095448
Seita.7G131400	1.28151	0.451121	2.11189	3.25092	1.08125	0.00833847	0.00287447
Seita.7G133600	4.87468	7.18164	2.56773	0.25132	-1.69784	0.00613429	0.00760711
Seita.7G134400	6.41737	2.82743	10.0073	2.47099	1.12483	0.00932504	0.00222889
Seita.7G136200	13.3094	5.93531	20.6834	2.43299	1.13401	0.00549112	0.000741246
Seita.7G137600	0.610829	0.026188	1.19547	27.6602	3.3943	0.00593264	0.00883053
Seita.7G137700	0.493412	0.0227095	0.964114	25.099	3.17654	0.00858759	0.00348136
Seita.7G140300	0.0715429	0.0132707	0.129815	6.27476	1.00779	0.0070224	0.00843914
Seita.7G140700	83.1178	121.108	45.1275	0.260308	-1.85287	0.00739782	0.00527696
Seita.7G141000	6.28942	8.68855	3.8903	0.313875	-1.43572	0.0083412	0.00178714
Seita.7G141400	1.55108	2.08896	1.0132	0.342902	-1.13259	0.00439821	0.00594685
Seita.7G141700	2.35265	0.700708	4.00459	3.98602	1.78113	0.00168369	0.00760398
Seita.7G142000	47.4948	58.41	36.5797	0.437471	-1.10079	0.00755936	0.00631217
Seita.7G142600	0.135853	0.271706	0	0.0426855	-1.74634	0.00830283	0.00351872
Seita.7G144300	18.7235	7.71679	29.7302	2.68963	1.30048	0.00891509	0.00448306
Seita.7G145900	0.142544	0	0.285088	54.9787	2.87124	0.00782247	0.00276999
Seita.7G147500	1.50013	0.606058	2.3942	2.75463	1.01509	0.00632931	0.000982359
Seita.7G148100	65.5487	78.166	52.9314	0.472924	-1.01083	0.0080469	0.00250048
Seita.7G149800	120.952	150.416	91.488	0.424734	-1.18207	0.00564988	0.00804996
Seita.7G153500	104.539	131.766	77.3114	0.409709	-1.23859	0.00128727	0.00481087
Seita.7G153700	6.88115	9.55432	4.20799	0.308266	-1.51143	0.00447942	0.00502963
Seita.7G158800	2.21394	3.14247	1.2854	0.287216	-1.52411	0.0047594	0.00339057
Seita.7G159500	1.60836	0.686106	2.53061	2.57426	1.04107	0.00580403	0.00465917
Seita.7G160100	9.93942	12.9533	6.92554	0.375181	-1.14354	0.00705012	0.00699732
Seita.7G160400	23.7204	29.6566	17.7842	0.419011	-1.1435	0.00888207	0.0053238
Seita.7G160600	101.315	41.8434	160.786	2.68278	1.37472	0.00670784	0.000567514
Seita.7G160900	0.0414637	0.0210763	0.0618511	2.09159	1.03485	0.00253717	0.00723137
Seita.7G162700	5.28948	7.07842	3.50055	0.3469	-1.26986	0.00221352	0.00389564
Seita.7G163300	2.12217	0.416341	3.82799	6.3871	2.33143	0.006245	0.00786891
Seita.7G163400	2.26546	3.05332	1.47761	0.340581	-1.22205	0.00520567	0.00682445
Seita.7G163500	6.36598	2.04417	10.6878	3.64826	1.69055	0.000674506	0.00932538
Seita.7G165500	0.456877	0.143697	0.770057	3.71273	1.27447	0.00776496	0.00733493
Seita.7G166400	74.0941	101.392	46.7962	0.322321	-1.57169	0.00736423	0.00979284
Seita.7G169400	22.874	28.8543	16.8936	0.409087	-1.17958	0.00715576	0.00148154
Seita.7G169500	0.146857	0.0292948	0.26442	5.97596	1.32807	0.00160992	0.00350609
Seita.7G176200	3.18827	1.23296	5.14357	2.9117	1.35161	0.00338775	0.00925441
Seita.7G176700	0.0675145	0.135029	0	0.0531197	-1.41291	0.00152541	0.00190332
Seita.7G179200	23.2351	29.2174	17.2527	0.412636	-1.15987	0.00797463	0.00180799
Seita.7G180100	23.1889	27.8407	18.5372	0.465086	-1.0173	0.00364292	0.00938039
Seita.7G180400	19.6512	25.787	13.5154	0.366199	-1.34399	0.00774891	0.00121316
Seita.7G181000	12.3309	15.1659	9.49599	0.438039	-1.01336	3.76588e-05	0.000225535
Seita.7G181300	11.0712	13.6449	8.49741	0.435203	-1.07837	0.00646627	0.00715499
Seita.7G181400	3.13106	0.597906	5.66421	6.57354	2.3423	0.00734752	0.00521787
Seita.7G182000	4.81869	6.27241	3.36497	0.376745	-1.11827	0.00181228	0.00206777
Seita.7G182600	124.004	152.74	95.2686	0.435511	-1.16391	0.00750865	0.0091917
Seita.7G183200	187.318	252.022	122.614	0.339735	-1.50841	0.00881417	0.00554607
Seita.7G183300	47.7035	64.6582	30.7489	0.332146	-1.51806	0.00868385	0.00496241
Seita.7G184200	10.3653	13.2736	7.45698	0.392951	-1.18133	0.00250329	0.00661694
Seita.7G184800	5.93676	7.50853	4.36499	0.406639	-1.12911	0.006698	0.00556426
Seita.7G185100	13.2469	16.4254	10.0684	0.428332	-1.10783	0.00647045	0.00177084
Seita.7G186500	13.8782	18.5169	9.2395	0.348911	-1.3695	0.00656287	0.00619941
Seita.7G186800	1.82218	2.55802	1.08634	0.299179	-1.39625	0.00999535	0.000579034
Seita.7G187900	2.79478	3.64542	1.94414	0.37622	-1.02867	0.00693459	0.00961365
Seita.7G188500	3.61096	4.85921	2.36271	0.341884	-1.23538	0.000837501	0.00380766
Seita.7G190200	9.37411	11.3858	7.36242	0.451989	-1.00932	0.00191831	0.0028936
Seita.7G191600	0.187813	0.0954667	0.280159	2.07166	1.03485	0.00270503	0.00177817
Seita.7G192400	3.8476	5.15903	2.53618	0.344716	-1.28875	0.000653998	0.00318559
Seita.7G193300	201.543	247.703	155.383	0.43799	-1.16036	0.00308428	0.00985627
Seita.7G193900	0.226303	0.320053	0.132553	0.297599	-1.15449	0.00597443	0.00827274
Seita.7G194500	47.2617	63.5496	30.9739	0.340548	-1.44928	0.00532396	0.00547607
Seita.7G196400	5.4192	6.68154	4.15686	0.434925	-1.05904	0.00835313	4.13244e-05
Seita.7G198000	0.103078	0.18932	0.0168359	0.0919377	-1.76996	0.00944402	0.00685253
Seita.7G198100	0.92911	0.29743	1.56079	3.65198	1.45784	0.00884545	0.00315921
Seita.7G199300	8.38201	2.47862	14.2854	4.02138	1.8411	0.00485305	0.00707326
Seita.7G203200	3.0774	1.30946	4.84534	2.58272	1.08075	0.00234707	0.00254523
Seita.7G203700	8.1193	10.6608	5.5778	0.36626	-1.25243	0.00101545	0.00711313
Seita.7G205900	1.19353	1.70806	0.679004	0.28061	-1.45732	0.00938291	0.00786146
Seita.7G206000	0.911806	1.4593	0.364311	0.18578	-1.60689	0.000213861	0.00956116
Seita.7G206100	0.912103	1.46305	0.361157	0.179279	-1.83063	0.00136632	0.0052386
Seita.7G207400	0.437441	0.128471	0.746411	4.00741	1.29057	0.00303205	0.00326986
Seita.7G207700	11.4181	3.58615	19.25	3.74701	1.80682	0.00394694	0.00981952
Seita.7G208800	24.2241	31.9626	16.4856	0.36056	-1.33529	0.00735509	0.00384442
Seita.7G208900	9.58036	12.7026	6.45811	0.356321	-1.25435	0.00859792	0.00855395
Seita.7G210300	20.315	26.9303	13.6997	0.355598	-1.35867	0.00255194	0.0061215
Seita.7G210400	6.28679	8.97185	3.60174	0.281111	-1.631	0.00332641	0.00763476
Seita.7G210600	29.5803	38.6344	20.5263	0.371185	-1.33046	0.00499458	0.00197842
Seita.7G212200	23.5423	30.0471	17.0376	0.396076	-1.2507	0.00790705	0.0010951
Seita.7G213900	14.2723	6.1477	22.397	2.54353	1.25058	0.00573729	0.0019928
Seita.7G214000	14.8592	19.238	10.4805	0.380556	-1.30498	0.00997117	0.00485131
Seita.7G214300	8.89405	3.64469	14.1434	2.70887	1.26546	0.00194748	0.00373418
Seita.7G215600	0.528318	0.804798	0.251838	0.23009	-1.36806	0.00753321	0.00520469
Seita.7G217800	357.7	448.078	267.323	0.416541	-1.24593	0.00317909	0.00565049
Seita.7G218000	187.538	254.531	120.545	0.330706	-1.54888	0.00035441	0.00353332
Seita.7G218600	13.1873	17.0274	9.34718	0.383575	-1.27214	0.000145004	0.00930612
Seita.7G220500	0.622714	0.946531	0.298896	0.230954	-1.3989	0.0090838	0.000231582
Seita.7G220700	8.26552	3.82464	12.7064	2.31964	1.02496	0.00221807	0.00110153
Seita.7G221400	3.17795	0.809931	5.54597	4.76742	1.95032	0.00495629	0.00984972
Seita.7G221500	19.0194	23.5287	14.5102	0.430884	-1.1071	0.00789864	0.00623259
Seita.7G221900	0.996397	0.383543	1.60925	2.92416	1.10398	0.00130063	0.00850719
Seita.7G222000	7.08975	2.5923	11.5872	3.12029	1.52588	0.00368804	0.00111117
Seita.7G222700	0.509337	0.153769	0.864905	3.91866	1.65886	0.00779563	0.000974091
Seita.7G223700	23.2552	2.87861	43.6318	10.5687	3.25111	0.0019115	0.00097054
Seita.7G229800	47.2835	58.7313	35.8358	0.426267	-1.13194	0.00633886	0.00515829
Seita.7G231600	10.6547	14.7226	6.58672	0.312925	-1.51618	0.00275209	0.00683846
Seita.7G233000	1.70834	0.507148	2.90954	3.99465	1.6546	0.00838673	0.00460494
Seita.7G233500	2.60311	3.86462	1.34159	0.243731	-1.76845	0.00678899	0.00162667
Seita.7G233800	510.827	616.394	405.26	0.459046	-1.10202	0.00961022	0.00618649
Seita.7G234000	25.9735	11.1877	40.7594	2.54356	1.24467	0.00418058	0.00929944
Seita.7G236300	7.86247	3.66234	12.0626	2.29964	1.07542	0.00748717	0.0010969
Seita.7G241400	0.381153	0.189584	0.572721	2.12479	1.07667	0.00439654	0.00382547
Seita.7G243300	96.323	117.619	75.0271	0.445433	-1.11477	0.00558105	0.00296481
Seita.7G244300	35.9736	16.6536	55.2935	2.31811	1.15078	0.00398759	0.00663939
Seita.7G244400	1.71079	0.539533	2.88204	3.72252	1.58874	0.00282105	0.00205226
Seita.7G245800	60.3078	74.0053	46.6103	0.439873	-1.11262	0.00634026	0.00869594
Seita.7G247100	2.75276	4.23716	1.26836	0.212961	-1.76147	0.00888202	0.00296057
Seita.7G247700	4.44047	6.80881	2.07213	0.2139	-1.93696	0.00193349	0.00236863
Seita.7G248900	19.4653	26.8642	12.0664	0.314029	-1.53164	0.00791963	0.00811219
Seita.7G249500	46.0504	59.9908	32.11	0.373912	-1.32684	0.00684463	0.00174978
Seita.7G249900	41.3723	51.6739	31.0706	0.419941	-1.17984	0.00259278	0.00803173
Seita.7G250500	221.695	103.044	340.346	2.30603	1.17028	0.00500545	0.00980682
Seita.7G250800	1.91309	2.52414	1.30204	0.363141	-1.12025	0.00209314	0.0040383
Seita.7G252300	0.545822	0.876108	0.215537	0.178387	-1.85001	0.00402876	0.00496478
Seita.7G253200	0.063431	0	0.126862	21.5135	1.26559	0.00981232	0.00286357
Seita.7G255200	15.0267	25.6758	4.37755	0.119576	-2.83443	0.00963466	0.00639829
Seita.7G255800	12.7084	16.9926	8.42417	0.346364	-1.42914	0.00778661	0.00805045
Seita.7G257400	9.78518	12.1362	7.43416	0.428629	-1.03678	0.00685598	0.00348602
Seita.7G258800	5.54013	2.20596	8.87431	2.80755	1.24947	0.00204099	0.00932225
Seita.7G260000	5.81607	7.43542	4.19673	0.396041	-1.06513	0.00756374	0.00687572
Seita.7G260700	39.4746	50.2663	28.683	0.39856	-1.24776	0.00507912	0.00749327
Seita.7G261400	15.5984	19.8374	11.3594	0.400127	-1.20836	0.00534378	0.00198559
Seita.7G261600	9.17209	11.2626	7.08158	0.439736	-1.02221	0.00245448	0.00518666
Seita.7G262500	0.667698	0.166536	1.16886	4.78076	1.39062	0.00961853	0.000708273
Seita.7G264800	106.21	154.441	57.9786	0.262184	-1.86708	0.000288507	0.0023457
Seita.7G264900	0.485606	0.128873	0.842338	4.49955	1.47642	0.00308444	0.000830341
Seita.7G265000	0.313801	0.0698211	0.55778	5.33238	1.23317	0.00869854	0.00101697
Seita.7G265400	1.24471	1.61366	0.875759	0.382301	-1.03112	0.00987966	0.00459512
Seita.7G266300	8.48147	1.39955	15.5634	7.74964	2.75929	0.00925956	0.00888444
Seita.7G266500	0.427968	0.151169	0.704766	3.23698	1.06161	0.00554647	0.00383758
Seita.7G270300	40.3621	49.7048	31.0194	0.435882	-1.12012	0.00809264	0.00425531
Seita.7G271000	106.572	129.852	83.2925	0.447922	-1.10493	0.00927499	0.00456082
Seita.7G271400	0.126593	0.00718517	0.246001	13.1471	1.60782	0.00170647	0.00124249
Seita.7G272900	18.5657	23.0771	14.0543	0.425438	-1.13964	0.00826203	0.00376345
Seita.7G273600	1.12565	0.324913	1.92638	4.12533	1.67091	0.00149823	0.00471538
Seita.7G276400	9.34364	4.13937	14.5479	2.45374	1.16332	0.00893578	0.00118629
Seita.7G276700	18.2261	22.6985	13.7536	0.423393	-1.1265	0.00313043	0.00377405
Seita.7G278200	50.7142	63.1201	38.3082	0.423925	-1.15364	0.00964067	0.00206928
Seita.7G278400	514.224	740.904	287.543	0.270973	-1.8613	0.00053961	0.00838482
Seita.7G278800	15.6399	21.4866	9.79319	0.3186	-1.5193	0.00213305	0.00486735
Seita.7G278900	35.5658	44.8807	26.251	0.408591	-1.19997	0.00885604	0.00476465
Seita.7G279700	910.218	1196.97	623.467	0.363675	-1.43695	0.00370562	0.00432074
Seita.7G280500	168.422	203.983	132.861	0.454814	-1.08899	0.0043896	0.00474143
Seita.7G281400	20.2512	24.6639	15.8385	0.448858	-1.0215	0.00921356	0.0044928
Seita.7G281800	1.45916	1.98358	0.934748	0.334788	-1.09996	0.00883895	0.00432736
Seita.7G282700	18.6654	24.6273	12.7034	0.360442	-1.3605	0.00722665	0.00320676
Seita.7G283900	0.651296	1.12823	0.174361	0.115797	-2.26464	0.00872242	0.00719541
Seita.7G286800	2577.97	3842.4	1313.53	0.238677	-2.05487	2.83237e-05	0.00726078
Seita.7G287300	1.15915	0.4137	1.9046	3.21082	1.39594	0.0093916	0.00878496
Seita.7G291300	3.28968	0.934683	5.64467	4.2145	1.94009	0.00709316	0.00602486
Seita.7G291500	645.934	833.562	458.306	0.383894	-1.35196	0.00602016	0.00119104
Seita.7G291800	11.952	18.6545	5.24942	0.197082	-2.14518	0.00573603	0.00958071
Seita.7G293500	1.06989	0.455655	1.68413	2.5798	1.08123	0.00375642	0.000851497
Seita.7G296000	55.1223	68.5654	41.6793	0.424463	-1.19085	0.00182614	0.00411543
Seita.7G296100	5.64758	9.72012	1.57504	0.116604	-2.54078	0.007571	0.00410479
Seita.7G297200	3.32661	1.28159	5.37163	2.92395	1.24662	0.00507445	0.00648788
Seita.7G297500	0.0285631	0	0.0571263	19.123	1.04151	0.000831982	0.0041711
Seita.7G298100	2.97451	1.20554	4.74347	2.74583	1.17789	0.00853269	0.00134218
Seita.7G299200	0.0865398	0.0069326	0.166147	11.9519	1.63174	0.00398944	0.00251087
Seita.7G300700	15.6324	20.1942	11.0707	0.382977	-1.2899	0.0091149	0.0076519
Seita.7G301000	257.318	120.5	394.137	2.28365	1.15846	0.00544337	0.0062861
Seita.7G301200	82.4873	105.906	59.0685	0.389574	-1.27821	0.00451381	0.00839857
Seita.7G303000	71.6462	86.0289	57.2635	0.464796	-1.05728	0.00112758	0.00135248
Seita.7G304300	8.0265	2.27129	13.7817	4.23185	1.87444	0.00794471	0.0090768
Seita.7G304400	2.1516	0.737446	3.56575	3.37159	1.46538	0.00698091	0.00194693
Seita.7G304800	2.11684	3.03976	1.19391	0.278792	-1.38697	0.0017575	0.00792675
Seita.7G306500	3.0938	0.295045	5.89256	13.7545	3.33846	0.00206537	0.00864686
Seita.7G307400	4.72914	1.54244	7.91585	3.58062	1.6439	0.00169851	0.00462067
Seita.7G307500	15.6948	20.6495	10.7401	0.363649	-1.31477	0.00432235	0.00226764
Seita.7G307800	1.23892	0.49895	1.97889	2.76719	1.14751	0.00868204	0.00829238
Seita.7G308700	13.0473	18.4038	7.6908	0.292202	-1.63081	0.00810345	0.004976
Seita.7G309100	2.5004	1.13756	3.86324	2.37111	1.03183	0.00358361	0.000535036
Seita.7G309400	1.82497	2.59838	1.05155	0.287523	-1.32907	0.00627769	0.00295134
Seita.7G311600	2.20347	3.83532	0.571627	0.106899	-2.6971	0.00982852	0.00618268
Seita.7G312200	0.0751804	0.0385837	0.111777	2.0489	1.01623	0.00207307	0.00156419
Seita.7G314800	3.64597	0.0687956	7.22315	68.8727	5.34005	0.00664549	0.00808605
Seita.7G315700	1.34723	1.97267	0.721789	0.260879	-1.43324	0.00227439	0.00687571
Seita.7G316000	10.9355	13.7549	8.11613	0.412258	-1.17293	0.00611493	0.000956987
[truncated: 695 more rows]
