# Supplementary material for: SiSTL2 Is Required for Cell Cycle, Leaf Organ Development, Chloroplast Biogenesis, and Has Effects on C4 Photosynthesis in Setaria italica (L.) P. Beauv
Source: Front Plant Sci. 2018 Jul 30;9:1103. doi: 10.3389/fpls.2018.01103 (PMC6077218; doi:10.3389/fpls.2018.01103)
Supplement: TABLE S7 [file Table_7.XLS]

## Sheet: photosynthesis
Supplementary Table S7. DEGs in mutantphenotype associated pathways
photosynthesis
GeneName (V 2.2)	log2FoldChange(B/A)
Seita.1G003200	-0.672145
Seita.5G172700	-0.792587
Seita.9G045100	-1.08063
Seita.5G395300	-1.05601
Seita.4G207000	-0.867509
Seita.1G321900	-0.871227
Seita.9G069300	-0.942699
Seita.J002400	-0.571648
Seita.1G208500	-0.984158
Seita.3G304000	-1.02311
Seita.2G343000	-0.643666
Seita.9G450200	-1.06573
Seita.6G082000	-0.812852
Seita.5G446500	-0.565411
Seita.2G117000	-1.06288
Seita.9G414200	-0.757808
Seita.7G092700	-0.90507
Seita.3G149000	-0.923681
Seita.6G005600	-0.797769
Seita.2G248100	-1.04342
Seita.6G005700	-1.09589
Seita.6G032200	-1.02699
Seita.2G031300	-1.1439
Seita.3G184900	-1.06758
Seita.5G336700	-0.964492
Seita.1G126100	-1.12325
Seita.J019900	-0.895785
Seita.9G143100	-1.07942
Seita.7G160100	-0.903321
Seita.1G016500	-0.855389
Seita.1G217200	-0.730381
Seita.4G174100	-0.875633
Seita.7G194500	-1.03683

## Sheet: Carbon fixation
Carbon fixation
GeneName (V 2.2)	log2FoldChange(B/A)
Seita.5G147000	-1.42969
Seita.3G247900	-1.00731
Seita.4G023100	-0.924713
Seita.5G134300	-1.4763
Seita.5G314300	2.7231
Seita.3G192600	-0.853435
Seita.2G137100	-1.45295
Seita.9G554700	-1.42559
Seita.6G251800	-0.62493
Seita.1G283800	-1.3601
Seita.9G458800	-1.09259
Seita.7G123400	-1.17732
Seita.7G221500	-0.697354
Seita.5G384700	-1.23387
Seita.2G001500	-0.662318
Seita.7G286800	-1.54856
Seita.4G220100	-0.731113
Seita.5G393200	-0.55337
Seita.1G221800	2.23454
Seita.2G288000	-0.577751
Seita.9G525700	-1.13166
Seita.2G051000	-0.880119
Seita.5G377200	2.69269
Seita.3G312200	-0.572489
Seita.3G312000	-1.26662
Seita.3G269600	-1.20213
Seita.3G269500	-1.10636
Seita.4G175200	-0.971652
Seita.4G119800	-1.59163
Seita.9G073100	-0.66045
Seita.8G050800	-1.62291

## Sheet: antenna proteins
antenna proteins
GeneName (V 2.2)	log2FoldChange(B/A)
Seita.2G351600	-0.915796
Seita.8G080900	-0.763288
Seita.2G217800	-0.756627
Seita.4G219400	-1.12461
Seita.2G352900	-0.859508
Seita.5G215600	-0.983347
Seita.2G366600	-1.0983
Seita.9G177100	-0.98933
Seita.2G299200	-0.882282
Seita.1G330600	-0.973278
Seita.7G121800	-0.835619
Seita.4G139900	-0.966343
Seita.6G158500	-1.03407

## Sheet: chlorophyll metabolism
chlorophyll metabolism
GeneName (V 2.2)	log2FoldChange(B/A)
Seita.7G217800	-0.745166
Seita.5G461800	-0.752921
Seita.9G201900	-0.936292
Seita.1G318400	-0.627189
Seita.5G040100	-0.618688
Seita.2G134400	-0.676399
Seita.2G252100	-0.801495

## Sheet: DNA replication
DNA replication
GeneName (V 2.2)	log2FoldChange(B/A)
Seita.1G170500	1.80943
Seita.5G394500	2.20877
Seita.8G062200	1.79684
Seita.8G121500	2.02236
Seita.5G192100	1.96879
Seita.3G082800	2.01139
Seita.1G352100	2.07738
Seita.3G335500	1.88993
Seita.3G086800	2.06722
Seita.9G491000	2.06753
Seita.9G104200	1.74648
Seita.7G073600	1.95166
Seita.7G203200	1.88763
Seita.3G065600	2.82448
Seita.1G376600	2.02536
Seita.1G356900	1.92542
Seita.6G050100	2.0142
Seita.5G059000	1.75589
Seita.3G205800	2.43515
Seita.3G065500	-0.871854
Seita.1G244500	1.76846

## Sheet: mismatch repair
mismatch repair
GeneName (V 2.2)	log2FoldChange(B/A)
Seita.8G062200	1.79684
Seita.5G338600	2.06867
Seita.9G491000	2.06753
Seita.3G085400	2.70567
Seita.7G203200	1.88763
Seita.3G065600	2.82448
Seita.1G376600	2.02536
Seita.1G356900	1.92542
Seita.6G050100	2.0142
Seita.5G059000	1.75589
Seita.5G128200	1.92105
Seita.3G065500	-0.871854
Seita.1G215500	2.00014
Seita.1G244500	1.76846

## Sheet: nucleotide metabolism
nucleotide metabolism
GeneName (V 2.2)	log2FoldChange(B/A)
Seita.1G170500	1.80943
Seita.5G394500	2.20877
Seita.8G062200	1.79684
Seita.1G235700	1.73096
Seita.4G058800	2.2323
Seita.5G216600	1.86731
Seita.1G356500	2.57394
Seita.3G086800	2.06722
Seita.5G397400	-0.822291
Seita.7G011800	-0.825055
Seita.9G104200	1.74648
Seita.7G073600	1.95166
Seita.6G244900	-1.18165
Seita.6G009100	-0.779856
Seita.6G050100	2.0142
Seita.9G206500	1.86556
Seita.5G424700	2.5473

## Sheet: carbon metabolism
carbon metabolism
GeneName (V 2.2)	log2FoldChange(B/A)
Seita.2G445000	1.7015
Seita.5G147000	-1.42969
Seita.3G247900	-1.00731
Seita.5G291800	-0.892624
Seita.4G023100	-0.924713
Seita.5G134300	-1.4763
Seita.5G314300	2.7231
Seita.2G235900	-0.661795
Seita.5G135500	-0.718713
Seita.3G111200	-2.86829
Seita.9G552800	-0.936106
Seita.9G099700	-0.811455
Seita.3G192600	-0.853435
Seita.2G137100	-1.45295
Seita.9G554700	-1.42559
Seita.6G251800	-0.62493
Seita.2G034400	-0.698419
Seita.7G243300	-0.648637
Seita.1G283800	-1.3601
Seita.6G202400	-0.948437
Seita.9G458800	-1.09259
Seita.7G123400	-1.17732
Seita.2G394400	-1.26311
Seita.7G221500	-0.697354
Seita.5G384700	-1.23387
Seita.2G001500	-0.662318
Seita.1G001300	-0.602313
Seita.7G286800	-1.54856
Seita.7G148100	-0.562417
Seita.9G064200	-1.15118
Seita.4G220100	-0.731113
Seita.5G393200	-0.55337
Seita.1G221800	2.23454
Seita.9G505400	-1.75172
Seita.5G300000	-2.00639
Seita.2G288000	-0.577751
Seita.9G525700	-1.13166
Seita.2G051000	-0.880119
Seita.5G377200	2.69269
Seita.8G023200	2.67827
Seita.3G312200	-0.572489
Seita.3G312000	-1.26662
Seita.3G269600	-1.20213
Seita.3G269500	-1.10636
Seita.9G365500	-0.609269
Seita.4G175200	-0.971652
Seita.4G119800	-1.59163
Seita.9G073100	-0.66045
Seita.8G050800	-1.62291
Seita.8G024000	1.63806
Seita.4G074700	-0.796203

## Sheet: glyoxylate and decarboxylaty
glyoxylate and decarboxylaty
GeneName (V 2.2)	log2FoldChange(B/A)
Seita.5G291800	-0.892624
Seita.9G552800	-0.936106
Seita.9G099700	-0.811455
Seita.2G034400	-0.698419
Seita.7G243300	-0.648637
Seita.6G202400	-0.948437
Seita.2G001500	-0.662318
Seita.1G001300	-0.602313
Seita.9G118300	-2.99702
Seita.9G485600	-1.42572
Seita.7G148100	-0.562417
Seita.9G064200	-1.15118
Seita.3G312200	-0.572489
Seita.3G312000	-1.26662
Seita.3G269600	-1.20213
Seita.3G269500	-1.10636
Seita.7G280500	-0.618531
Seita.9G073100	-0.66045

## Sheet: hormone signal transduction
hormone signal transduction
GeneName (V 2.2)	log2FoldChange(B/A)
Seita.8G092200	1.80298
Seita.9G067200	-0.747408
Seita.7G255800	-1.0123
Seita.1G030500	-1.29671
Seita.4G226200	-0.835325
Seita.2G217500	-0.865561
Seita.3G384900	-0.796431
Seita.2G163200	-1.01422
Seita.9G471700	1.73795
Seita.4G050700	2.14426
Seita.8G027100	-0.615124
Seita.3G028100	2.31431
Seita.3G189100	5.49803
Seita.2G122100	1.99272
Seita.7G182000	-0.898426
Seita.3G224800	2.57813
Seita.3G019000	-0.659344
Seita.1G333600	-1.01307
Seita.7G318100	-1.03721

[truncated: 1 more sheets: cell cycle]
