# Supplementary material for: SiSTL2 Is Required for Cell Cycle, Leaf Organ Development, Chloroplast Biogenesis, and Has Effects on C4 Photosynthesis in Setaria italica (L.) P. Beauv
Source: Front Plant Sci. 2018 Jul 30;9:1103. doi: 10.3389/fpls.2018.01103 (PMC6077218; doi:10.3389/fpls.2018.01103)
Supplement: TABLE S8 [file Table_8.XLS]

## Sheet: bHLH
Supplementary Table S8. DEGs in phenotype associated TFs families
bHLH
GeneName (V 2.2)	log2FoldChange(B/A)
Seita.1G013200	3.76045815779172
Seita.1G026900	-1.80305543900669
Seita.1G034600	-0.754946203203344
Seita.1G118500	0.0309156954572285
Seita.1G147000	0.322998461994323
Seita.1G200500	-0.392220332846482
Seita.1G223700	-0.340992212846532
Seita.1G268300	1.06010515345609
Seita.1G279300	0.266346269153214
Seita.1G285400	0.775569033321051
Seita.1G289600	0.202203298388719
Seita.1G303900	1.92792235279404
Seita.1G319800	1.52039683700948
Seita.1G327200	0.303574946717101
Seita.1G350600	-0.229088567496437
Seita.2G029600	-0.787697670742778
Seita.2G057800	-0.105508486004674
Seita.2G071300	1.10581293103123
Seita.2G202100	1.44448046731133
Seita.2G205900	0.563023329861517
Seita.2G228700	0.573928917713514
Seita.2G235400	0.808734580528001
Seita.2G238000	-0.224432802598197
Seita.2G241500	1.7490348521458
Seita.2G252900	0.558180304073509
Seita.2G263000	-0.491044637371311
Seita.2G269400	1.52666424103132
Seita.2G277500	1.77557038393036
Seita.2G342600	0.115695901509474
Seita.2G346000	-0.4490590641512
Seita.2G349800	0.389654316500767
Seita.2G400400	0.595316003825986
Seita.3G055700	-0.139183331822506
Seita.3G083900	0.757049053232006
Seita.3G112500	-2.36738776308389
Seita.3G128100	0.021392490830107
Seita.3G163100	0.190608068700625
Seita.3G189000	-1.14282054703775
Seita.3G220600	-0.532006157050904
Seita.3G370500	-0.510735313281203
Seita.3G384900	-0.796431497713979
Seita.4G009800	1.22366529090505
Seita.4G010200	-0.0343954151334615
Seita.4G041700	-0.123285588827904
Seita.4G049500	-1.05040702008819
Seita.4G097200	1.13103120221443
Seita.4G167700	2.51253401803932
Seita.4G216400	1.49392519683667
Seita.4G283600	1.25382350712497
Seita.5G001500	-0.430193022819321
Seita.5G030500	0.660090824158852
Seita.5G034000	0.539259511395936
Seita.5G069700	0.961046624468524
Seita.5G072700	-0.0259724255205119
Seita.5G072900	0.977650222911389
Seita.5G073000	-0.618427360754833
Seita.5G075100	-1.03178566795936
Seita.5G113600	3.61206854134747
Seita.5G151800	2.22366638097702
Seita.5G152000	-0.818615178721957
Seita.5G182300	-0.131319383221754
Seita.5G204500	-0.250161677988662
Seita.5G208300	0.251098672243283
Seita.5G289400	1.14536002930031
Seita.5G342800	0.0819104601257316
Seita.5G416200	0.906685927169748
Seita.5G426500	0.389164025985076
Seita.5G438300	0.573251351303289
Seita.5G455700	1.40519934440959
Seita.6G008300	2.77557275072215
Seita.6G042600	-1.4225793652275
Seita.6G069500	-0.245366397076264
Seita.6G157300	1.04601690304235
Seita.6G186600	2.09204245567405
Seita.6G191000	2.28458307474891
Seita.6G192000	-0.108029033206914
Seita.6G204700	-0.200369800206928
Seita.6G217500	0.167416343674698
Seita.6G226500	2.17766715631105
Seita.6G233600	-0.604621694110728
Seita.6G233700	-0.234317711971382
Seita.6G233900	1.58574411030796
Seita.6G234100	-0.0804211865086823
Seita.7G044900	-0.444948893133181
Seita.7G045100	0.353023423467843
Seita.7G045200	-1.86578069062261
Seita.7G045300	-1.09080628440866
Seita.7G058600	0.0991073774616186
Seita.7G145100	1.10224632687711
Seita.7G195400	2.36053176898437
Seita.7G218400	1.02833817360133
Seita.7G250800	-0.955018160628027
Seita.7G258600	-0.374179229450156
Seita.7G269300	0.19060322172492
Seita.7G273100	2.360532438856
Seita.7G295600	1.40642303560132
Seita.8G113400	-0.679116165125263
Seita.8G135600	1.5373688676646
Seita.8G180600	0.317959776744994
Seita.9G041300	0.891252798762488
Seita.9G054800	-0.20245868771506
Seita.9G067200	-0.747407833557391
Seita.9G084000	-0.0838336557010578
Seita.9G098200	-0.248279305931624
Seita.9G108200	1.71379539447404
Seita.9G110600	-0.216979291929353
Seita.9G143800	2.91307095496885
Seita.9G143900	-0.546360385453597
Seita.9G160700	-0.355026747672718
Seita.9G257600	1.16675456581097
Seita.9G257900	1.75248147982864
Seita.9G267300	1.77557310293348
Seita.9G300700	1.77556680062539
Seita.9G325700	-0.865962311418834
Seita.9G384500	-0.0358489986340937
Seita.9G454200	0.622675014961782
Seita.9G469400	-0.616748507140146
Seita.9G499300	1.77556831087306
Seita.9G511700	1.49177867572471
Seita.9G523400	0.446335519280963
Seita.9G523600	0.968211045467869
Seita.9G548800	-0.929690073929166
Seita.9G562000	0.887323833321838

## Sheet: MYB
MYB
GeneName (V 2.2)	log2FoldChange(B/A)
Seita.1G007300	0.508087995913062
Seita.1G007400	0.68710627487979
Seita.1G117000	1.0974954266706
Seita.1G120500	2.00505313069121
Seita.1G209100	1.36052888840115
Seita.1G239400	1.07513018787821
Seita.1G250600	0.690992299521757
Seita.1G250900	1.92366599578836
Seita.1G281500	-0.502414389722071
Seita.1G309600	0.0787878950369291
Seita.1G324800	-1.23001037209419
Seita.2G028600	0.835084058780166
Seita.2G138700	0.92044483086757
Seita.2G199900	-2.81938589473592
Seita.2G200100	-1.33373469197123
Seita.2G200200	0.259735515904435
Seita.2G213200	-1.74799676835073
Seita.2G286400	-0.943458455484205
Seita.2G289900	-0.407024531843638
Seita.2G351400	1.3016395287508
Seita.2G399900	1.55402648321598
Seita.2G400600	1.05229777026114
Seita.2G404100	-0.565094148370191
Seita.2G438400	0.997961679481644
Seita.3G016200	0.342482372089804
Seita.3G055800	-0.0893374406931008
Seita.3G062400	-1.09247698833899
Seita.3G079800	1.60246460579063
Seita.3G154700	-0.6861052930424
Seita.3G161500	-0.743416124736205
Seita.3G217600	1.06955692272513
Seita.3G222600	-0.230969817443995
Seita.3G223400	1.70922953908135
Seita.3G232500	-0.728259746180921
Seita.3G278400	-0.830152491259465
Seita.3G331100	-0.895233920355725
Seita.3G333800	1.51252722767856
Seita.3G350800	-0.690932935631956
Seita.3G361000	0.980327659229757
Seita.4G008000	-0.896796936730818
Seita.4G086300	-0.472355914435832
Seita.4G115200	-1.25319938806025
Seita.4G205800	0.555680596177894
Seita.4G221900	0.449678879649757
Seita.5G008900	1.94653714458698
Seita.5G025200	0.389077567325515
Seita.5G034500	-0.041458800424936
Seita.5G043900	-1.14196694767068
Seita.5G098300	0.0365155790501906
Seita.5G135700	-1.22980186018871
Seita.5G192400	-0.0555495989414598
Seita.5G274200	0.0577496535517198
Seita.5G286200	-0.854241842599104
Seita.5G290600	0.749094318761783
Seita.5G301200	1.77557291291862
Seita.5G355300	0.503873023801302
Seita.5G377100	1.06081632989653
Seita.5G382600	0.896799992340132
Seita.5G385300	0.136203573031703
Seita.5G391300	0.245049829181171
Seita.5G398000	-0.899194394364495
Seita.6G054000	0.702676547659281
Seita.6G063000	-1.26033141944749
Seita.6G097100	0.653574997094317
Seita.6G154200	-1.01148665503345
Seita.6G158000	2.48504861626975
Seita.6G160100	0.0470529558232444
Seita.6G190300	-1.27309365146456
Seita.6G238400	1.07683761055579
Seita.7G030000	1.81048386399829
Seita.7G057500	1.00284181120606
Seita.7G065700	0.651146809009246
Seita.7G125200	1.67142865025216
Seita.7G132600	-1.3118930106903
Seita.7G167300	0.165070763509406
Seita.7G179600	-0.230828952599494
Seita.7G179800	2.77556554328516
Seita.7G188300	1.52403091351075
Seita.7G220500	-1.66300616662318
Seita.7G284800	-0.898200056483007
Seita.7G284900	-1.22443324341558
Seita.7G307500	-0.943099423035569
Seita.8G006900	-0.627250407923192
Seita.8G057800	0.14922464325761
Seita.8G101000	-0.889013513630835
Seita.8G153200	-1.20333947539334
Seita.8G237700	-1.55662941771559
Seita.8G244100	-0.729753478547031
Seita.9G113200	-1.16157210035769
Seita.9G113200	-1.16157210035769
Seita.9G181600	-0.426070324978021
Seita.9G222100	-0.404469742742595
Seita.9G384800	-0.357056005961702
Seita.9G384800	-0.357056005961702
Seita.9G390800	-0.8650710965714
Seita.9G425100	-0.519889594190827
Seita.9G432200	0.31746309363943

## Sheet: GLK
GLK
GeneName (V 2.2)	log2FoldChange(B/A)
Seita.1G021500	-1.13856957814865
Seita.1G069400	0.0770255688428593
Seita.1G092500	0.691704886660431
Seita.1G146600	-0.0970849849971738
Seita.1G268700	1.81996617774526
Seita.1G283000	0.705859670708542
Seita.1G286400	-0.133081851508069
Seita.2G013500	-0.548620695193402
Seita.2G118400	0.240161048646152
Seita.2G168800	0.387391677944266
Seita.2G168900	0.186870397393561
Seita.2G197100	0.478727459337629
Seita.2G436900	-0.564655067747347
Seita.3G029000	-0.723572634778415
Seita.3G199300	-0.982366363157121
Seita.3G242400	1.36156655062614
Seita.3G370000	-0.158908156461292
Seita.3G373000	0.267837644817212
Seita.4G156200	-0.838757263040139
Seita.4G175600	-1.24613235565884
Seita.4G185800	0.513871306566725
Seita.4G266400	-1.25685435314211
Seita.4G270600	-0.632583482193133
Seita.4G273600	1.13066310827372
Seita.5G003100	-0.17135724037838
Seita.5G024000	-0.292410530757242
Seita.5G124700	0.142426547270936
Seita.5G379100	1.24811428145308
Seita.5G468100	-1.50028810141852
Seita.6G053400	0.420031228481516
Seita.6G120200	0.219236367202834
Seita.6G121500	0.2431682067101
Seita.6G152600	0.255674977765303
Seita.6G158900	-0.249768536809488
Seita.7G163000	0.480113014050495
Seita.7G201600	1.3495596191924
Seita.7G223500	0.741073766282491
Seita.7G332300	0.846712924880562
Seita.8G019800	0.875630754362438
Seita.9G078300	0.909193233696934
Seita.9G080000	-0.795516281615654
Seita.9G165800	0.48673470812927
Seita.9G416300	0.294100532126292
Seita.9G419000	-0.652461246097997
Seita.9G554300	2.36839042195055

## Sheet: GRAS
GRAS
GeneName (V 2.2)	log2FoldChange(B/A)
Seita.1G048800	1.33744365698781
Seita.1G273300	0.148523240381589
Seita.2G343700	0.413722843542055
Seita.2G356700	-0.03647411068104
Seita.2G369400	0.558475966704088
Seita.2G372300	1.48548430476138
Seita.2G374000	1.66996006511436
Seita.3G066400	-0.170849319910684
Seita.3G236000	-0.21645449822515
Seita.4G003600	-0.192513239255815
Seita.4G017100	2.18831472504041
Seita.4G219200	1.0927649684521
Seita.5G243400	0.367156444818713
Seita.5G377500	0.443544377034669
Seita.5G403500	0.204653750828296
Seita.5G418700	0.0177681589258078
Seita.5G450300	-0.157261692366411
Seita.7G100800	-0.437424895921275
Seita.7G209700	0.158074053137016
Seita.7G294300	-1.92487424421208
Seita.7G305500	1.08191538988412
Seita.7G317000	0.591143561963163
Seita.8G008700	0.774055327798851
Seita.8G129500	-0.224427736085525
Seita.9G031800	1.08312609011928
Seita.9G123000	0.804568018734102
Seita.9G270200	-0.280808728889601
Seita.9G330300	-0.159364846867483
Seita.9G369000	-0.294824625022895
Seita.9G453600	0.256249304240239
Seita.9G455500	-1.13132377839679
Seita.9G508300	0.343338349205347
Seita.9G576800	-0.392584754756486

## Sheet: ARF
ARF
GeneName (V 2.2)	log2FoldChange(B/A)
Seita.1G077200	2.05677050016942
Seita.1G090900	0.193392134940487
Seita.1G195500	0.250870308277966
Seita.1G241500	-0.478482861128506
Seita.3G003300	1.04850889357747
Seita.3G020000	1.74855840665369
Seita.3G028100	2.31431068377413
Seita.3G147000	0.778940751567632
Seita.3G179300	0.340730831323826
Seita.3G321500	1.17772614904799
Seita.3G394000	1.43465750893255
Seita.4G040100	0.749359568624054
Seita.4G240600	0.265861002199076
Seita.4G257800	0.350731488235248
Seita.4G262300	0.980444686359696
Seita.5G004300	0.805234112329969
Seita.5G321300	0.464066081615396
Seita.5G438100	0.673633593920742
Seita.6G212000	-0.0440112325111188
Seita.7G108100	0.175517586897625
Seita.7G169600	-0.248854249611702
Seita.8G135700	0.715507717460353
Seita.9G219800	0.609427410458745

## Sheet: GATA
GATA
GeneName (V 2.2)	log2FoldChange(B/A)
Seita.1G034200	0.158832502469897
Seita.1G252900	0.617745442117532
Seita.1G358400	0.517261129516184
Seita.2G158000	-0.0434339492898355
Seita.3G142700	2.08967424085066
Seita.3G175200	0.780441391099944
Seita.3G397100	0.178361006340248
Seita.4G234800	-0.309186808199909
Seita.4G243700	0.369668589562184
Seita.5G160900	-1.09846506246011
Seita.5G254000	1.26701756936503
Seita.5G315100	1.05926179746353
Seita.5G470400	0.791559212442788
Seita.7G149200	-0.115517588300031
Seita.7G183600	0.0436428811480375
Seita.7G267900	-0.166099514758035
Seita.7G289600	0.260516045770285
Seita.9G025200	1.00243756277471
Seita.9G103000	-0.168474161484297
Seita.9G138400	-0.0316129222603755
Seita.9G232400	0.190605830265655
Seita.9G232500	0.222489078428039
Seita.9G325200	1.47558848021089
Seita.9G542200	0.535516725223239

## Sheet: GRF
GRF
GeneName (V 2.2)	log2FoldChange(B/A)
Seita.1G271800	1.66682342230783
Seita.1G287100	1.71358005207468
Seita.1G338700	2.03027346497217
Seita.2G309100	0.324980371346826
Seita.4G086400	1.71633147809312
Seita.7G224500	1.43216618759812
Seita.8G149500	0.879558873963536
Seita.9G107700	2.23317672561957
Seita.9G141900	2.15849520087475

## Sheet: TCP
TCP
GeneName (V 2.2)	log2FoldChange(B/A)
Seita.1G246200	1.00433893580164
Seita.1G319500	1.04939428900355
Seita.3G181900	0.629565821299397
Seita.3G391900	0.555513396680513
Seita.4G097900	0.039839939399958
Seita.5G149100	1.67172947744747
Seita.5G327600	0.696880127233992
Seita.5G433900	0.16678082020178
Seita.7G035500	0.712636002302805
Seita.7G174000	1.28179804008509
Seita.7G288200	1.30170423733677
Seita.9G064600	1.43304534024715
Seita.9G123400	2.88660573729833

## Sheet: YABBY
YABBY
GeneName (V 2.2)	log2FoldChange(B/A)
Seita.1G251600	2.48833022211255
Seita.1G251700	1.36053254457912
Seita.2G037900	0.138862017616876
Seita.3G388300	-0.523599070811664
Seita.7G181400	3.24388416087136
Seita.9G154300	0.712065233822873
Seita.9G197300	1.11735692293768
Seita.9G490500	1.19060537363071

## Sheet: E2F
E2F
GeneName (V 2.2)	log2FoldChange(B/A)
Seita.1G183900	0.556957904735167
Seita.1G314900	2.33850455587983
Seita.4G108100	1.32648991781701
Seita.5G270300	2.22537081800905
Seita.7G011900	0.224261830357419
Seita.7G093800	0.63807099146828
Seita.7G296800	1.26897770512547
Seita.9G240800	0.704185603527646
Seita.9G537400	1.42764201614969
