# Supplementary material for: SiSTL2 Is Required for Cell Cycle, Leaf Organ Development, Chloroplast Biogenesis, and Has Effects on C4 Photosynthesis in Setaria italica (L.) P. Beauv
Source: Front Plant Sci. 2018 Jul 30;9:1103. doi: 10.3389/fpls.2018.01103 (PMC6077218; doi:10.3389/fpls.2018.01103)
Supplement: TABLE S10 [file Table_10.XLS]

## Sheet: Sheet1
Supplementary Table S10. Trancript levels of C4 candidate genes.
C4 candidate genes
GeneName (V 2.2)	WT-RPKM	mutant-RPKM	log2FoldChange(B/A)
Seita.5G119800	3.59265	3.87051	0.107475283231779
Seita.5G387500	13.8549	14.4189	0.0575648093909781
Seita.5G300000	36.855	9.17303	-2.00639009528674
Seita.5G404400	314.15	160.486	-0.969006130783303
Seita.4G175200	2800.39	1427.98	-0.971651986573681
Seita.4G071400	22.4925	14.9743	-0.586955459655499
Seita.7G286800	3842.4	1313.53	-1.54855856281142
Seita.6G109600	31.7811	23.441	-0.439134942903384
Seita.1G103200	318.991	182.99	-0.801750909860398
Seita.1G363900	73.5209	39.2974	-0.903720563513669
Seita.1G330600	142.444	72.5535	-0.973277736932962
Seita.1G109900	36.6148	17.0944	-1.0989031292706
Seita.3G247900	751.378	373.789	-1.00731476160701
Seita.2G046600	223.049	113.455	-0.975240489595876
Seita.2G178200	79.3871	42.1218	-0.914337507125723
Seita.9G557900	16.5607	13.7167	-0.271830219171139
Seita.9G458800	239.59	112.348	-1.09259325208784
Seita.9G319600	49.9624	36.253	-0.462742394448081
Seita.9G069300	4292.52	2233.22	-0.942699474544092
Seita.9G524300	176.323	95.7485	-0.880898884568649
Seita.5G438100	31.1068	49.618	0.673633593868896
Seita.5G296200	5.20151	5.50706	0.0823518280054537
Seita.5G134300	1578.83	567.447	-1.47629828290039
Seita.5G383300	2.93625	2.79113	-0.0731254871342572
Seita.5G135500	13.0653	7.93899	-0.718712867419191
Seita.5G132900	7.15574	6.89938	-0.0526342461876352
Seita.5G002900	1008.43	461.971	-1.12623674785918
Seita.5G429700	269.298	234.139	-0.20183825449862
Seita.5G262100	2.88531	1.70943	-0.755210984903602
Seita.5G441700	13.3448	11.4222	-0.224437132636643
Seita.5G067400	16.241	9.99757	-0.699991083186326
Seita.5G438900	188.747	116.402	-0.697337867395357
Seita.5G314500	1.14798	1.94676	0.761977529301462
Seita.5G103100	556.065	544.023	-0.0315858869983842
Seita.4G242000	8.95406	8.40138	-0.0919156629772531
Seita.4G248700	5.91369	4.6028	-0.361546862090089
Seita.4G006200	49.7818	31.1609	-0.675881493506617
Seita.4G221600	136.097	63.0283	-1.110563609736
Seita.4G084300	113.219	31.9636	-1.82461427575955
Seita.4G251700	6.75344	3.84122	-0.814057960629373
Seita.7G243900	33.7191	23.1707	-0.54126440017347
Seita.7G214000	19.238	10.4805	-0.876251276909607
Seita.7G094100	18.0668	15.9844	-0.176676406743843
Seita.7G185100	16.4254	10.0684	-0.706094065733692
Seita.7G319500	71.3838	76.3567	0.0971580504446701
Seita.7G229800	58.7313	35.8358	-0.712728010154469
Seita.6G251800	523.145	339.234	-0.62493010099188
Seita.6G009100	290.537	169.216	-0.779855916033639
Seita.1G344600	5.99436	5.90856	-0.020799161633088
Seita.1G352200	89.6379	56.0802	-0.67661735590435
Seita.1G069400	12.611	13.3026	0.0770255688369311
Seita.1G271100	26.1132	17.3633	-0.588738094477385
Seita.1G255900	8.21868	5.85669	-0.488821168357178
Seita.1G317800	789.311	471.443	-0.743510503222063
Seita.3G402300	6.46024	3.14402	-1.03897736748426
Seita.3G390600	41.6602	31.0817	-0.422604351927829
Seita.3G249400	29.3292	26.5544	-0.143386787934606
Seita.3G109100	2.52382	1.85334	-0.445481448548663
Seita.3G102300	4.62741	5.96914	0.367318160179068
Seita.3G031400	17.8557	12.9816	-0.459916484810303
Seita.3G319200	258.215	104.773	-1.3013058285701
Seita.3G166800	83.3644	42.2428	-0.980725960816114
Seita.8G012100	44.5746	23.1981	-0.942215202800918
Seita.8G037300	9.6509	8.90196	-0.116540469766049
Seita.8G035100	10.9751	4.3459	-1.33650720166417
Seita.2G060400	12.8161	4.46022	-1.52277053196665
Seita.2G352200	52.8827	25.5179	-1.05128623038379
Seita.2G126000	39.2253	35.6144	-0.139323795908948
Seita.2G300800	5.90931	5.09358	-0.214309679505635
Seita.2G419000	197.843	89.005	-1.15239773217027
Seita.2G403900	57.2055	17.3153	-1.72410647753313
Seita.2G029000	88.7536	67.867	-0.387095397414487
Seita.2G237600	7.44298	4.11577	-0.85471799638743
Seita.9G404300	2.8734	2.61051	-0.138427156223964
Seita.9G317500	93.8057	57.5443	-0.70500255863174
Seita.9G523900	82.5322	55.7281	-0.566552130895435
Seita.9G574300	46.9734	35.8614	-0.389412210696762
Seita.9G406800	501.931	171.275	-1.55117446670972
Seita.9G114100	22.3405	9.38338	-1.25148187835993
Seita.9G130200	11.848	7.92209	-0.580690549354421
Seita.9G308000	12.8431	5.66804	-1.18007162997624
Seita.9G545200	79.6634	61.4682	-0.374076816002967
Seita.9G196800	16.9185	6.28665	-1.4282383137532
	905	224	-2.01441905991296
Seita.9G077300	1.26113	0.746	-0.757469463854454
Seita.5G461800	186.021	110.385	-0.752921356612388
Seita.5G384700	648.678	275.802	-1.23386959174628
Seita.5G031000	2.33277	1.87991	-0.311380476419647
	270	453	0.746551642995404
Seita.4G110300	4.24559	1.57858	-1.42733767970014
Seita.4G087300	383.194	233.974	-0.711726750272951
Seita.7G108900	2.62895	3.30154	0.328652421512308
Seita.7G166400	101.392	46.7962	-1.11548053749677
Seita.7G207300	412.023	608.404	0.562304764244371
Seita.1G195800	9.10454	10.0426	0.141474794127325
Seita.1G015100	58.651	26.5935	-1.14108204204071
Seita.1G289800	1.89485	2.27061	0.260996283626404
Seita.J005500	63.007	57.953	-0.12062877331584
Seita.2G109800	84.9553	45.738	-0.893310671881197
Seita.2G131000	45.8393	23.7163	-0.950706061876135
Seita.9G002700	28.7312	21.6058	-0.411199599645279
Seita.9G045100	3564.77	1685.5	-1.08063236924501

## Sheet: Sheet2
Supplementary Table S10. Trancript levels of C4 candidate genes.
C4 photosynthesis associated genes
GeneName (V 2.2)	WT-RPKM	mutant-RPKM	log2FoldChange(B/A)
Seita.5G134300	1578.83	567.447	-1.47629828290039
Seita.5G461800	186.021	110.385	-0.752921356612388
Seita.5G002900	1008.43	461.971	-1.12623674785918
Seita.5G262100	2.88531	1.70943	-0.755210984903602
Seita.5G031000	2.33277	1.87991	-0.311380476419647
Seita.5G387500	13.8549	14.4189	0.0575648093909781
Seita.5G067400	16.241	9.99757	-0.699991083186326
Seita.5G438900	188.747	116.402	-0.697337867395357
Seita.5G314500	1.14798	1.94676	0.761978
Seita.5G065800	270	453	0.746551642995404
Seita.4G175200	2800.39	1427.98	-0.971651986573681
Seita.4G110300	4.24559	1.57858	-1.42733767970014
Seita.4G071400	22.4925	14.9743	-0.586955459655499
Seita.4G248700	5.91369	4.6028	-0.361546862090089
Seita.4G006200	49.7818	31.1609	-0.675881493506617
Seita.4G084300	113.219	31.9636	-1.82461427575955
Seita.4G251700	6.75344	3.84122	-0.814057960629373
Seita.7G286800	3842.4	1313.53	-1.54855856281142
Seita.7G166400	101.392	46.7962	-1.11548053749677
Seita.6G251800	523.145	339.234	-0.62493010099188
Seita.6G009100	290.537	169.216	-0.779855916033639
Seita.1G195800	9.10454	10.0426	0.141474794127325
Seita.1G069400	12.611	13.3026	0.0770255688369311
Seita.1G109900	36.6148	17.0944	-1.0989031292706
Seita.3G402300	6.46024	3.14402	-1.03897736748426
Seita.3G247900	751.378	373.789	-1.00731476160701
Seita.3G390600	41.6602	31.0817	-0.422604351927829
Seita.3G102300	4.62741	5.96914	0.367318160179068
Seita.3G319200	258.215	104.773	-1.3013058285701
Seita.8G035100	10.9751	4.3459	-1.33650720166417
Seita.2G352200	52.8827	25.5179	-1.05128623038379
Seita.2G126000	39.2253	35.6144	-0.139323795908948
Seita.2G109800	84.9553	45.738	-0.893310671881197
Seita.2G046600	223.049	113.455	-0.975240489595876
Seita.2G131000	45.8393	23.7163	-0.950706061876135
Seita.2G178200	79.3871	42.1218	-0.914337507125723
Seita.2G403900	57.2055	17.3153	-1.72410647753313
Seita.2G029000	88.7536	67.867	-0.387095397414487
Seita.2G237600	7.44298	4.11577	-0.85471799638743
Seita.9G523900	82.5322	55.7281	-0.566552130895435
Seita.9G574300	46.9734	35.8614	-0.389412210696762
Seita.9G557900	16.5607	13.7167	-0.271830219171139
Seita.9G406800	501.931	171.275	-1.55117446670972
Seita.9G458800	239.59	112.348	-1.09259325208784
Seita.9G130200	11.848	7.92209	-0.580690549354421
Seita.9G308000	12.8431	5.66804	-1.18007162997624
Seita.9G069300	4292.52	2233.22	-0.942699474544092
Seita.9G196800	16.9185	6.28665	-1.4282383137532
Seita.9G045100	3564.77	1685.5	-1.08063236924501
C4 evolution associated genes
GeneName (V 2.2)	WT-RPKM	mutant-RPKM	log2FoldChange(B/A)
Seita.5G296200	5.20151	5.50706	0.0823518280054537
Seita.5G134300	1578.83	567.447	-1.47629828290039
Seita.5G461800	186.021	110.385	-0.752921356612388
Seita.5G002900	1008.43	461.971	-1.12623674785918
Seita.5G429700	269.298	234.139	-0.20183825449862
Seita.5G067400	16.241	9.99757	-0.699991083186326
Seita.5G438900	188.747	116.402	-0.697337867395357
Seita.5G404400	314.15	160.486	-0.969006130783303
Seita.5G065800	270	453	0.746551642995404
Seita.4G175200	2800.39	1427.98	-0.971651986573681
Seita.4G110300	4.24559	1.57858	-1.42733767970014
Seita.4G221600	136.097	63.0283	-1.110563609736
Seita.4G084300	113.219	31.9636	-1.82461427575955
Seita.4G087300	383.194	233.974	-0.711726750272951
Seita.7G243900	33.7191	23.1707	-0.54126440017347
Seita.7G094100	18.0668	15.9844	-0.176676406743843
Seita.7G286800	3842.4	1313.53	-1.54855856281142
Seita.7G166400	101.392	46.7962	-1.11548053749677
Seita.7G229800	58.7313	35.8358	-0.712728010154469
Seita.6G109600	31.7811	23.441	-0.439134942903384
Seita.6G009100	290.537	169.216	-0.779855916033639
Seita.1G344600	5.99436	5.90856	-0.020799161633088
Seita.1G069400	12.611	13.3026	0.0770255688369311
Seita.1G330600	142.444	72.5535	-0.973277736932962
Seita.1G271100	26.1132	17.3633	-0.588738094477385
Seita.1G317800	789.311	471.443	-0.743510503222063
Seita.J005500	63.007	57.953	-0.12062877331584
Seita.3G247900	751.378	373.789	-1.00731476160701
Seita.3G249400	29.3292	26.5544	-0.143386787934606
Seita.3G109100	2.52382	1.85334	-0.445481448548663
Seita.8G012100	44.5746	23.1981	-0.942215202800918
Seita.8G035100	10.9751	4.3459	-1.33650720166417
Seita.2G109800	84.9553	45.738	-0.893310671881197
Seita.2G046600	223.049	113.455	-0.975240489595876
Seita.2G178200	79.3871	42.1218	-0.914337507125723
Seita.2G419000	197.843	89.005	-1.15239773217027
Seita.9G574300	46.9734	35.8614	-0.389412210696762
Seita.9G458800	239.59	112.348	-1.09259325208784
Seita.9G114100	22.3405	9.38338	-1.25148187835993
Seita.9G130200	11.848	7.92209	-0.580690549354421
Seita.9G069300	4292.52	2233.22	-0.942699474544092
Seita.9G045100	3564.77	1685.5	-1.08063236924501
Seita.9G524300	176.323	95.7485	-0.880898884568649
